# Supplementary material for: UniMap: Type‐Level Integration Enhances Biological Preservation and Interpretability in Single‐Cell Annotation
Source: Adv Sci (Weinh). 2025 Feb 27;12(16):2410790. doi: 10.1002/advs.202410790 (PMC12021081; doi:10.1002/advs.202410790)
Supplement: Supplementary file 2 — Supplemental Table 1 [file ADVS-12-2410790-s002.xlsx]

## Sheet: PBMC COVID
Models	average_shannons_score	rank
unimap	0.831243	1
harmony	0.663144	7
scpoli	0.714956	4
seurat	0.728487	3
scalex	0.598883	9
scgpt	0.77532	2
portal	0.675233	6
ingest	0.62812	8
bbknn	0.700267	5
code_mmd	0.561401	10
code_adv	0.464108	11

## Sheet: MG
Query Monocyte						Reference Monocyte
	group	gene	expression_proportion	average_expression			group	gene	expression_proportion	average_expression
29	mature NK T cell	C1QC	0.0139057	0.0864853		29	CD14-low, CD16-positive monocyte	C1QC	0.934028	6.08924
9	CD14-positive monocyte	C1QC	0.0230798	0.153724		9	CD14-positive monocyte	C1QC	0.00641971	0.0408006
19	CD14-low, CD16-positive monocyte	C1QC	0.968516	6.30217		19	mature NK T cell	C1QC	0.0167007	0.105121
8	CD14-positive monocyte	C1QA	0.0748254	0.497927		8	CD14-positive monocyte	C1QA	0.0551699	0.352308
18	CD14-low, CD16-positive monocyte	C1QA	0.998501	6.64222		18	mature NK T cell	C1QA	0.180704	1.16202
28	mature NK T cell	C1QA	0.3289	2.11796		28	CD14-low, CD16-positive monocyte	C1QA	0.989149	6.56899
27	mature NK T cell	C1QB	0.122128	0.785182		27	CD14-low, CD16-positive monocyte	C1QB	0.985243	6.52993
7	CD14-positive monocyte	C1QB	0.0435134	0.294523		7	CD14-positive monocyte	C1QB	0.0134508	0.0857163
17	CD14-low, CD16-positive monocyte	C1QB	0.991004	6.57128		17	mature NK T cell	C1QB	0.0349634	0.225531
26	mature NK T cell	CD14	0.324667	2.03981		26	CD14-low, CD16-positive monocyte	CD14	0.738715	4.71361
6	CD14-positive monocyte	CD14	0.790261	5.30822		6	CD14-positive monocyte	CD14	0.888329	6.0658
16	CD14-low, CD16-positive monocyte	CD14	0.596702	3.75597		16	mature NK T cell	CD14	0.452121	2.94845
25	mature NK T cell	S100A12	0.187424	1.16821		25	CD14-low, CD16-positive monocyte	S100A12	0.363281	2.27817
5	CD14-positive monocyte	S100A12	0.878942	6.04589		5	CD14-positive monocyte	S100A12	0.870563	6.00594
15	CD14-low, CD16-positive monocyte	S100A12	0.305847	1.90715		15	mature NK T cell	S100A12	0.240298	1.55165
24	mature NK T cell	VCAN	0.345224	2.16484		24	CD14-low, CD16-positive monocyte	VCAN	0.601562	3.81361
14	CD14-low, CD16-positive monocyte	VCAN	0.469265	2.93318		14	mature NK T cell	VCAN	0.409708	2.65925
4	CD14-positive monocyte	VCAN	0.880706	5.97664		4	CD14-positive monocyte	VCAN	0.913685	6.2685
23	mature NK T cell	CDKN1C	0.725514	4.65737		23	CD14-low, CD16-positive monocyte	CDKN1C	0.187934	1.17021
3	CD14-positive monocyte	CDKN1C	0.0317163	0.203576		3	CD14-positive monocyte	CDKN1C	0.0075526	0.0483986
13	CD14-low, CD16-positive monocyte	CDKN1C	0.34033	2.12607		13	mature NK T cell	CDKN1C	0.2582	1.64953
12	CD14-low, CD16-positive monocyte	MS4A7	0.830585	5.28067		12	mature NK T cell	MS4A7	0.586687	3.82371
22	mature NK T cell	MS4A7	0.923821	6.00235		22	CD14-low, CD16-positive monocyte	MS4A7	0.782552	4.97242
2	CD14-positive monocyte	MS4A7	0.315068	2.0404		2	CD14-positive monocyte	MS4A7	0.301457	1.95527
11	CD14-low, CD16-positive monocyte	FCGR3A	0.91904	5.93183		11	mature NK T cell	FCGR3A	0.745284	4.90963
21	mature NK T cell	FCGR3A	0.979444	6.43717		21	CD14-low, CD16-positive monocyte	FCGR3A	0.763021	4.9308
1	CD14-positive monocyte	FCGR3A	0.206799	1.35595		1	CD14-positive monocyte	FCGR3A	0.100665	0.649995
10	CD14-low, CD16-positive monocyte	HLA-DPA1	0.967016	6.36477		10	mature NK T cell	HLA-DPA1	0.84681	5.68772
20	mature NK T cell	HLA-DPA1	0.950423	6.24505		20	CD14-low, CD16-positive monocyte	HLA-DPA1	0.987847	6.55162
0	CD14-positive monocyte	HLA-DPA1	0.597868	3.96937		0	CD14-positive monocyte	HLA-DPA1	0.653767	4.36398

## Sheet: MG2
Correctly Predicted Cell						Poorly Predicted Cell
	group	gene	expression_proportion	average_expression			group	gene	expression_proportion	average_expression
0	CD4-positive, alpha-beta T cell	CD79A	0.0473053	0.308794		0	monocyte	CD79A	0.0583707	0.388028
60	B cell	CD79A	0.955977	6.61543		60	CD8-positive, alpha-beta T cell	CD79A	0.152289	1.04983
140	plasmacytoid dendritic cell	CD79A	0.175573	1.1463		140	alpha-beta T cell	CD79A	0.0511464	0.367292
20	CD8-positive, alpha-beta T cell	CD79A	0.0401489	0.256202		20	B cell	CD79A	0.516667	3.46561
100	dendritic cell	CD79A	0.0824742	0.494636		100	dendritic cell	CD79A	0.10174	0.68093
180	plasmablast	CD79A	0.685714	4.54571		180	plasmacytoid dendritic cell	CD79A	0.15991	1.11297
40	monocyte	CD79A	0.0583707	0.388028		40	CD4-positive, alpha-beta T cell	CD79A	0.110285	0.745076
80	natural killer cell	CD79A	0.0517478	0.327135		80	platelet	CD79A	0.123735	0.864282
160	platelet	CD79A	0.118644	0.781556		160	plasmablast	CD79A	0.235426	1.61681
120	alpha-beta T cell	CD79A	0.0311355	0.221437		120	natural killer cell	CD79A	0.145455	1.00833
21	CD8-positive, alpha-beta T cell	MS4A1	0.0550386	0.356427		21	B cell	MS4A1	0.491176	3.28803
61	B cell	MS4A1	0.90315	6.18471		61	CD8-positive, alpha-beta T cell	MS4A1	0.159331	1.10238
161	platelet	MS4A1	0.127119	0.856298		161	plasmablast	MS4A1	0.20852	1.43377
181	plasmablast	MS4A1	0.478571	3.17624		181	plasmacytoid dendritic cell	MS4A1	0.195946	1.35711
81	natural killer cell	MS4A1	0.040096	0.251274		81	platelet	MS4A1	0.141732	0.988776
41	monocyte	MS4A1	0.0547895	0.366522		41	CD4-positive, alpha-beta T cell	MS4A1	0.110285	0.741164
101	dendritic cell	MS4A1	0.0687285	0.403126		101	dendritic cell	MS4A1	0.0937082	0.626902
141	plasmacytoid dendritic cell	MS4A1	0.152672	1.02059		141	alpha-beta T cell	MS4A1	0.0793651	0.569408
1	CD4-positive, alpha-beta T cell	MS4A1	0.0337895	0.21834		1	monocyte	MS4A1	0.0547895	0.366522
121	alpha-beta T cell	MS4A1	0.0210623	0.148376		121	natural killer cell	MS4A1	0.160606	1.11329
42	monocyte	TSHZ2	0.0132204	0.0856958		42	CD4-positive, alpha-beta T cell	TSHZ2	0.141264	0.889297
162	platelet	TSHZ2	0.0338983	0.22746		162	plasmablast	TSHZ2	0.0426009	0.289836
142	plasmacytoid dendritic cell	TSHZ2	0.0229008	0.140286		142	alpha-beta T cell	TSHZ2	0.100529	0.698972
122	alpha-beta T cell	TSHZ2	0.209707	1.46221		122	natural killer cell	TSHZ2	0.0363636	0.246501
62	B cell	TSHZ2	0.0238701	0.152555		62	CD8-positive, alpha-beta T cell	TSHZ2	0.0299296	0.199909
102	dendritic cell	TSHZ2	0.0309278	0.178691		102	dendritic cell	TSHZ2	0.0240964	0.148433
22	CD8-positive, alpha-beta T cell	TSHZ2	0.0105025	0.0629678		22	B cell	TSHZ2	0.0411765	0.274856
2	CD4-positive, alpha-beta T cell	TSHZ2	0.152053	0.998839		2	monocyte	TSHZ2	0.0132204	0.0856958
82	natural killer cell	TSHZ2	0.00822481	0.050695		82	platelet	TSHZ2	0.0191226	0.130886
182	plasmablast	TSHZ2	0.0285714	0.170532		182	plasmacytoid dendritic cell	TSHZ2	0.0382883	0.26731
123	alpha-beta T cell	SERINC5	0.228022	1.60821		123	natural killer cell	SERINC5	0.0575758	0.382436
143	plasmacytoid dendritic cell	SERINC5	0.0305344	0.187697		143	alpha-beta T cell	SERINC5	0.123457	0.880119
183	plasmablast	SERINC5	0.0142857	0.0892604		183	plasmacytoid dendritic cell	SERINC5	0.0563063	0.387603
103	dendritic cell	SERINC5	0.116838	0.667039		103	dendritic cell	SERINC5	0.11245	0.681487
43	monocyte	SERINC5	0.0633242	0.404959		43	CD4-positive, alpha-beta T cell	SERINC5	0.123916	0.78424
163	platelet	SERINC5	0.0338983	0.200137		163	plasmablast	SERINC5	0.0672646	0.466372
63	B cell	SERINC5	0.026218	0.170088		63	CD8-positive, alpha-beta T cell	SERINC5	0.0642606	0.427675
23	CD8-positive, alpha-beta T cell	SERINC5	0.0429407	0.270123		23	B cell	SERINC5	0.0529412	0.353324
83	natural killer cell	SERINC5	0.0284441	0.178337		83	platelet	SERINC5	0.0629921	0.429878
3	CD4-positive, alpha-beta T cell	SERINC5	0.174861	1.14538		3	monocyte	SERINC5	0.0633242	0.404959
4	CD4-positive, alpha-beta T cell	LTB	0.973475	6.74621		4	monocyte	LTB	0.291084	1.92302
64	B cell	LTB	0.924477	6.39278		64	CD8-positive, alpha-beta T cell	LTB	0.572183	3.9443
144	plasmacytoid dendritic cell	LTB	0.580153	3.86835		144	alpha-beta T cell	LTB	0.326279	2.33826
124	alpha-beta T cell	LTB	0.565934	4.05201		124	natural killer cell	LTB	0.566667	3.90635
164	platelet	LTB	0.440678	2.97179		164	plasmablast	LTB	0.569507	3.98102
24	CD8-positive, alpha-beta T cell	LTB	0.411991	2.71074		24	B cell	LTB	0.732353	5.02009
104	dendritic cell	LTB	0.460481	2.78292		104	dendritic cell	LTB	0.374833	2.47733
184	plasmablast	LTB	0.628571	4.27674		184	plasmacytoid dendritic cell	LTB	0.556306	3.90387
44	monocyte	LTB	0.291084	1.92302		44	CD4-positive, alpha-beta T cell	LTB	0.842627	5.71006
84	natural killer cell	LTB	0.281357	1.81891		84	platelet	LTB	0.48144	3.35761
45	monocyte	IL7R	0.175815	1.17579		45	CD4-positive, alpha-beta T cell	IL7R	0.776952	5.20724
125	alpha-beta T cell	IL7R	0.608059	4.3579		125	natural killer cell	IL7R	0.466667	3.21376
105	dendritic cell	IL7R	0.223368	1.34527		105	dendritic cell	IL7R	0.250335	1.66461
165	platelet	IL7R	0.347458	2.33302		165	plasmablast	IL7R	0.517937	3.61575
65	B cell	IL7R	0.129329	0.847144		65	CD8-positive, alpha-beta T cell	IL7R	0.507042	3.48903
25	CD8-positive, alpha-beta T cell	IL7R	0.486573	3.24549		25	B cell	IL7R	0.370588	2.56014
5	CD4-positive, alpha-beta T cell	IL7R	0.930563	6.38759		5	monocyte	IL7R	0.175815	1.17579
185	plasmablast	IL7R	0.264286	1.76698		185	plasmacytoid dendritic cell	IL7R	0.484234	3.39636
145	plasmacytoid dendritic cell	IL7R	0.389313	2.6502		145	alpha-beta T cell	IL7R	0.419753	3.03075
85	natural killer cell	IL7R	0.198766	1.28918		85	platelet	IL7R	0.36333	2.54333
86	natural killer cell	NKG7	0.998972	6.95381		86	platelet	NKG7	0.646794	4.57357
66	B cell	NKG7	0.211309	1.40601		66	CD8-positive, alpha-beta T cell	NKG7	0.886444	6.18853
106	dendritic cell	NKG7	0.463918	2.82118		106	dendritic cell	NKG7	0.609103	3.98231
46	monocyte	NKG7	0.488219	3.24461		46	CD4-positive, alpha-beta T cell	NKG7	0.555143	3.79249
166	platelet	NKG7	0.533898	3.64248		166	plasmablast	NKG7	0.845291	5.9992
6	CD4-positive, alpha-beta T cell	NKG7	0.288055	1.922		6	monocyte	NKG7	0.488219	3.24461
186	plasmablast	NKG7	0.442857	3.01442		186	plasmacytoid dendritic cell	NKG7	0.817568	5.80279
146	plasmacytoid dendritic cell	NKG7	0.648855	4.37544		146	alpha-beta T cell	NKG7	0.500882	3.6467
26	CD8-positive, alpha-beta T cell	NKG7	0.978064	6.78888		26	B cell	NKG7	0.628431	4.39218
126	alpha-beta T cell	NKG7	0.457875	3.33299		126	natural killer cell	NKG7	0.933333	6.54315
7	CD4-positive, alpha-beta T cell	CST7	0.321338	2.12242		7	monocyte	CST7	0.183145	1.22057
87	natural killer cell	CST7	0.977382	6.64226		87	platelet	CST7	0.362205	2.52769
187	plasmablast	CST7	0.364286	2.42613		187	plasmacytoid dendritic cell	CST7	0.488739	3.41633
167	platelet	CST7	0.576271	3.93145		167	plasmablast	CST7	0.479821	3.35108
27	CD8-positive, alpha-beta T cell	CST7	0.963839	6.55935		27	B cell	CST7	0.323529	2.22749
107	dendritic cell	CST7	0.553265	3.33769		107	dendritic cell	CST7	0.274431	1.77957
127	alpha-beta T cell	CST7	0.326007	2.34879		127	natural killer cell	CST7	0.633333	4.29615
147	plasmacytoid dendritic cell	CST7	0.442748	3.02335		147	alpha-beta T cell	CST7	0.22575	1.63068
47	monocyte	CST7	0.183145	1.22057		47	CD4-positive, alpha-beta T cell	CST7	0.350682	2.33093
67	B cell	CST7	0.122677	0.798048		67	CD8-positive, alpha-beta T cell	CST7	0.583627	3.97864
48	monocyte	CTSW	0.145458	0.970562		48	CD4-positive, alpha-beta T cell	CTSW	0.369269	2.44436
128	alpha-beta T cell	CTSW	0.35989	2.58623		128	natural killer cell	CTSW	0.590909	3.99924
8	CD4-positive, alpha-beta T cell	CTSW	0.352931	2.34667		8	monocyte	CTSW	0.145458	0.970562
88	natural killer cell	CTSW	0.980466	6.64922		88	platelet	CTSW	0.352081	2.44231
68	B cell	CTSW	0.116611	0.752371		68	CD8-positive, alpha-beta T cell	CTSW	0.494718	3.3656
188	plasmablast	CTSW	0.307143	2.05912		188	plasmacytoid dendritic cell	CTSW	0.373874	2.60715
168	platelet	CTSW	0.474576	3.18528		168	plasmablast	CTSW	0.419283	2.92449
148	plasmacytoid dendritic cell	CTSW	0.465649	3.13539		148	alpha-beta T cell	CTSW	0.229277	1.65584
28	CD8-positive, alpha-beta T cell	CTSW	0.870114	5.87319		28	B cell	CTSW	0.301961	2.07689
108	dendritic cell	CTSW	0.37457	2.23667		108	dendritic cell	CTSW	0.254351	1.66946
169	platelet	PRF1	0.364407	2.4191		169	plasmablast	PRF1	0.394619	2.7524
129	alpha-beta T cell	PRF1	0.335165	2.43608		129	natural killer cell	PRF1	0.512121	3.4508
109	dendritic cell	PRF1	0.158076	0.958745		109	dendritic cell	PRF1	0.174029	1.16615
149	plasmacytoid dendritic cell	PRF1	0.366412	2.48847		149	alpha-beta T cell	PRF1	0.22575	1.63682
189	plasmablast	PRF1	0.35	2.27887		189	plasmacytoid dendritic cell	PRF1	0.297297	2.07217
89	natural killer cell	PRF1	0.961618	6.51291		89	platelet	PRF1	0.248594	1.73085
9	CD4-positive, alpha-beta T cell	PRF1	0.163879	1.07467		9	monocyte	PRF1	0.121394	0.807882
69	B cell	PRF1	0.0929368	0.596688		69	CD8-positive, alpha-beta T cell	PRF1	0.415493	2.82728
29	CD8-positive, alpha-beta T cell	PRF1	0.791279	5.28482		29	B cell	PRF1	0.244118	1.68881
49	monocyte	PRF1	0.121394	0.807882		49	CD4-positive, alpha-beta T cell	PRF1	0.241636	1.62957
110	dendritic cell	JCHAIN	0.0343643	0.205698		110	dendritic cell	JCHAIN	0.0267738	0.174011
170	platelet	JCHAIN	0.059322	0.377409		170	plasmablast	JCHAIN	0.455157	3.19476
30	CD8-positive, alpha-beta T cell	JCHAIN	0.0199415	0.127154		30	B cell	JCHAIN	0.144118	0.936506
190	plasmablast	JCHAIN	0.657143	4.3855		190	plasmacytoid dendritic cell	JCHAIN	0.0945946	0.66144
150	plasmacytoid dendritic cell	JCHAIN	0.473282	3.08077		150	alpha-beta T cell	JCHAIN	0.021164	0.151005
70	B cell	JCHAIN	0.326551	2.17428		70	CD8-positive, alpha-beta T cell	JCHAIN	0.0580986	0.398203
90	natural killer cell	JCHAIN	0.0174777	0.110367		90	platelet	JCHAIN	0.0416198	0.290539
50	monocyte	JCHAIN	0.0185086	0.122334		50	CD4-positive, alpha-beta T cell	JCHAIN	0.0334572	0.222352
10	CD4-positive, alpha-beta T cell	JCHAIN	0.0135158	0.0881866		10	monocyte	JCHAIN	0.0185086	0.122334
130	alpha-beta T cell	JCHAIN	0.0137363	0.0989822		130	natural killer cell	JCHAIN	0.0393939	0.275069
31	CD8-positive, alpha-beta T cell	MZB1	0.0249934	0.152188		31	B cell	MZB1	0.0803922	0.506649
191	plasmablast	MZB1	0.542857	3.52057		191	plasmacytoid dendritic cell	MZB1	0.0472973	0.323708
171	platelet	MZB1	0.0677966	0.430245		171	plasmablast	MZB1	0.307175	2.13047
51	monocyte	MZB1	0.00669389	0.0431526		51	CD4-positive, alpha-beta T cell	MZB1	0.0136307	0.0872234
111	dendritic cell	MZB1	0.0137457	0.0822701		111	dendritic cell	MZB1	0.0107095	0.0646921
71	B cell	MZB1	0.223244	1.46139		71	CD8-positive, alpha-beta T cell	MZB1	0.0184859	0.125589
151	plasmacytoid dendritic cell	MZB1	0.374046	2.35916		151	alpha-beta T cell	MZB1	0.0123457	0.0878008
91	natural killer cell	MZB1	0.0257025	0.160297		91	platelet	MZB1	0.0056243	0.038224
11	CD4-positive, alpha-beta T cell	MZB1	0.0101368	0.0646835		11	monocyte	MZB1	0.00669389	0.0431526
131	alpha-beta T cell	MZB1	0.00457875	0.0314845		131	natural killer cell	MZB1	0.0242424	0.158164
152	plasmacytoid dendritic cell	LYZ	0.526718	3.51288		152	alpha-beta T cell	LYZ	0.756614	5.56329
192	plasmablast	LYZ	0.357143	2.35681		192	plasmacytoid dendritic cell	LYZ	0.986486	7.11761
32	CD8-positive, alpha-beta T cell	LYZ	0.335283	2.19932		32	B cell	LYZ	0.938235	6.62041
132	alpha-beta T cell	LYZ	0.290293	2.07335		132	natural killer cell	LYZ	0.993939	7.05208
52	monocyte	LYZ	0.984638	6.85931		52	CD4-positive, alpha-beta T cell	LYZ	0.959108	6.63671
12	CD4-positive, alpha-beta T cell	LYZ	0.306133	2.03412		12	monocyte	LYZ	0.984638	6.85931
92	natural killer cell	LYZ	0.335504	2.19368		92	platelet	LYZ	0.986502	7.09269
112	dendritic cell	LYZ	1	6.50755		112	dendritic cell	LYZ	0.997323	6.83344
172	platelet	LYZ	0.59322	4.02064		172	plasmablast	LYZ	0.970852	6.97803
72	B cell	LYZ	0.311681	2.08224		72	CD8-positive, alpha-beta T cell	LYZ	0.979754	6.94252
73	B cell	CST3	0.158677	1.05299		73	CD8-positive, alpha-beta T cell	CST3	0.883803	6.15655
53	monocyte	CST3	0.97463	6.74568		53	CD4-positive, alpha-beta T cell	CST3	0.856258	5.81087
13	CD4-positive, alpha-beta T cell	CST3	0.14935	0.98646		13	monocyte	CST3	0.97463	6.74568
173	platelet	CST3	0.720339	4.95829		173	plasmablast	CST3	0.852018	6.03062
153	plasmacytoid dendritic cell	CST3	0.625954	4.17603		153	alpha-beta T cell	CST3	0.566138	4.11853
113	dendritic cell	CST3	0.989691	6.51947		113	dendritic cell	CST3	0.97992	6.67843
93	natural killer cell	CST3	0.35401	2.29154		93	platelet	CST3	0.92126	6.54634
33	CD8-positive, alpha-beta T cell	CST3	0.237703	1.55059		33	B cell	CST3	0.841176	5.83826
133	alpha-beta T cell	CST3	0.151099	1.07483		133	natural killer cell	CST3	0.875758	6.09674
193	plasmablast	CST3	0.3	1.90765		193	plasmacytoid dendritic cell	CST3	0.900901	6.41468
174	platelet	TPM2	0.0423729	0.285519		174	plasmablast	TPM2	0.0044843	0.0304326
14	CD4-positive, alpha-beta T cell	TPM2	0.00844737	0.0553062		14	monocyte	TPM2	0.00321307	0.0201319
154	plasmacytoid dendritic cell	TPM2	0.534351	3.47346		154	alpha-beta T cell	TPM2	0.00352734	0.0265541
34	CD8-positive, alpha-beta T cell	TPM2	0.00358947	0.0229101		34	B cell	TPM2	0.00490196	0.0292902
94	natural killer cell	TPM2	0.00548321	0.0346045		94	platelet	TPM2	0.0056243	0.034917
74	B cell	TPM2	0.00469575	0.0297132		74	CD8-positive, alpha-beta T cell	TPM2	0	0
54	monocyte	TPM2	0.00321307	0.0201319		54	CD4-positive, alpha-beta T cell	TPM2	0.00743494	0.0471591
194	plasmablast	TPM2	0.0142857	0.0798534		194	plasmacytoid dendritic cell	TPM2	0.157658	1.10037
134	alpha-beta T cell	TPM2	0.00457875	0.0324291		134	natural killer cell	TPM2	0.0030303	0.0174526
114	dendritic cell	TPM2	0.0171821	0.0975878		114	dendritic cell	TPM2	0.00535475	0.0332381
115	dendritic cell	LILRA4	0.024055	0.139444		115	dendritic cell	LILRA4	0.00535475	0.0324176
75	B cell	LILRA4	0.019957	0.126781		75	CD8-positive, alpha-beta T cell	LILRA4	0.000880282	0.00576907
175	platelet	LILRA4	0	0		175	plasmablast	LILRA4	0	0
195	plasmablast	LILRA4	0.00714286	0.0419644		195	plasmacytoid dendritic cell	LILRA4	0.132883	0.918919
35	CD8-positive, alpha-beta T cell	LILRA4	0.000664717	0.00411196		35	B cell	LILRA4	0.00882353	0.054198
15	CD4-positive, alpha-beta T cell	LILRA4	0.00067579	0.00435196		15	monocyte	LILRA4	0.0101412	0.0632065
95	natural killer cell	LILRA4	0.000685401	0.00401171		95	platelet	LILRA4	0.00449944	0.0284866
155	plasmacytoid dendritic cell	LILRA4	0.435115	2.78864		155	alpha-beta T cell	LILRA4	0	0
55	monocyte	LILRA4	0.0101412	0.0632065		55	CD4-positive, alpha-beta T cell	LILRA4	0.00247831	0.0150215
135	alpha-beta T cell	LILRA4	0	0		135	natural killer cell	LILRA4	0.00606061	0.0366757
56	monocyte	PPBP	0.0229935	0.153237		56	CD4-positive, alpha-beta T cell	PPBP	0.0309789	0.206018
136	alpha-beta T cell	PPBP	0.00274725	0.0195887		136	natural killer cell	PPBP	0.0363636	0.243629
176	platelet	PPBP	0.677966	4.795		176	plasmablast	PPBP	0.0403587	0.281135
36	CD8-positive, alpha-beta T cell	PPBP	0.00425419	0.0282281		36	B cell	PPBP	0.0303922	0.205735
116	dendritic cell	PPBP	0.0171821	0.109712		116	dendritic cell	PPBP	0.0307898	0.201723
76	B cell	PPBP	0.00802191	0.0536919		76	CD8-positive, alpha-beta T cell	PPBP	0.0237676	0.160003
96	natural killer cell	PPBP	0.00719671	0.0463229		96	platelet	PPBP	0.389201	2.72015
196	plasmablast	PPBP	0.00714286	0.0446793		196	plasmacytoid dendritic cell	PPBP	0.0112613	0.0793578
156	plasmacytoid dendritic cell	PPBP	0.00763359	0.0455087		156	alpha-beta T cell	PPBP	0.0246914	0.176165
16	CD4-positive, alpha-beta T cell	PPBP	0.00321	0.0216416		16	monocyte	PPBP	0.0229935	0.153237
77	B cell	PF4	0.00234788	0.0155679		77	CD8-positive, alpha-beta T cell	PF4	0.00528169	0.0332626
177	platelet	PF4	0.627119	4.34766		177	plasmablast	PF4	0.00896861	0.0620371
97	natural killer cell	PF4	0.00411241	0.0262914		97	platelet	PF4	0.269966	1.84792
197	plasmablast	PF4	0.00714286	0.0446793		197	plasmacytoid dendritic cell	PF4	0.00225225	0.0159083
117	dendritic cell	PF4	0.0103093	0.0648234		117	dendritic cell	PF4	0.0133869	0.0845492
57	monocyte	PF4	0.00987349	0.0650015		57	CD4-positive, alpha-beta T cell	PF4	0.0223048	0.144923
157	plasmacytoid dendritic cell	PF4	0	0		157	alpha-beta T cell	PF4	0.00176367	0.0109298
137	alpha-beta T cell	PF4	0.000915751	0.00689716		137	natural killer cell	PF4	0.0151515	0.0955704
37	CD8-positive, alpha-beta T cell	PF4	0.000930604	0.00582871		37	B cell	PF4	0.00882353	0.0571761
17	CD4-positive, alpha-beta T cell	PF4	0.00202737	0.0133952		17	monocyte	PF4	0.00987349	0.0650015
18	CD4-positive, alpha-beta T cell	FCN1	0.105085	0.692067		18	monocyte	FCN1	0.913816	6.22476
118	dendritic cell	FCN1	0.587629	3.63214		118	dendritic cell	FCN1	0.848728	5.59138
58	monocyte	FCN1	0.913816	6.22476		58	CD4-positive, alpha-beta T cell	FCN1	0.736059	4.91309
178	platelet	FCN1	0.415254	2.73437		178	plasmablast	FCN1	0.672646	4.71151
158	plasmacytoid dendritic cell	FCN1	0.175573	1.16881		158	alpha-beta T cell	FCN1	0.481481	3.47598
78	B cell	FCN1	0.111133	0.741011		78	CD8-positive, alpha-beta T cell	FCN1	0.735915	5.06174
198	plasmablast	FCN1	0.171429	1.10922		198	plasmacytoid dendritic cell	FCN1	0.720721	5.07789
98	natural killer cell	FCN1	0.145648	0.94287		98	platelet	FCN1	0.75703	5.3034
38	CD8-positive, alpha-beta T cell	FCN1	0.115395	0.750445		38	B cell	FCN1	0.688235	4.70766
138	alpha-beta T cell	FCN1	0.107143	0.76439		138	natural killer cell	FCN1	0.763636	5.2504
99	natural killer cell	CD14	0.0822481	0.526155		99	platelet	CD14	0.565804	3.91749
159	plasmacytoid dendritic cell	CD14	0.0839695	0.540089		159	alpha-beta T cell	CD14	0.303351	2.16472
139	alpha-beta T cell	CD14	0.0448718	0.31447		139	natural killer cell	CD14	0.524242	3.51827
119	dendritic cell	CD14	0.247423	1.48706		119	dendritic cell	CD14	0.606426	3.86365
79	B cell	CD14	0.0557621	0.367931		79	CD8-positive, alpha-beta T cell	CD14	0.514965	3.48018
59	monocyte	CD14	0.756342	5.06477		59	CD4-positive, alpha-beta T cell	CD14	0.587361	3.85254
39	CD8-positive, alpha-beta T cell	CD14	0.0620846	0.400687		39	B cell	CD14	0.50098	3.36332
19	CD4-positive, alpha-beta T cell	CD14	0.0533874	0.352138		19	monocyte	CD14	0.756342	5.06477
179	platelet	CD14	0.338983	2.18921		179	plasmablast	CD14	0.484305	3.36936
199	plasmablast	CD14	0.0571429	0.347379		199	plasmacytoid dendritic cell	CD14	0.468468	3.26833

## Sheet: species0
Categories	Human	MacaqueF	MacaqueM	Mouse			ari	isolated_labels_f1	clisi_graph	isolated_labels_asw	nmi	silhouette	overcorrection_score	graph_connectivity	acc	f1_score	average_shannons_score	ilisi_graph	silhouette_batch	kBET
B Cell	119	25	0	10		unimap	0.685245	0.431836	0.997104	0.524796	0.70129	0.569828	0.833257	0.97633	0.759494	0.696244	0.73939	0.280006	0.918339	0.274508
Beam Cell	4364	1651	1876	112		harmony	0.713921	0.438208	0.994874	0.527395	0.785183	0.558844	0.830989	0.974688	0.765222	0.710842	0.778266	0.382877	0.932736	0.375929
CiliaryMuscle Cell	8639	811	1301	30		seurat	0.716233	0.484918	0.998782	0.550933	0.790913	0.62012	0.892767	0.974923	0.775026	0.719109	0.789653	0.0420423	0.784759	0.155524
Collector Channel Cell	37	56	0	0		code_adv	0.00761948	0.0550981	0.803173	0.33337	0.0344863	0.362995	0.199295	0.024868	0.122859	0.0642338	0.413553	0.69723	0.61779	0.0564384
Corneal Epithelium Cell	710	4240	0	338		code_mmd	0.599114	0.4038	0.99522	0.537879	0.682178	0.545159	0.833437	0.957353	0.700877	0.639434	0.685631	0.0616346	0.843043	0.191832
Fibroblast	381	238	0	0		bbknn	0.725635	0.521453	0.9998	0.58831	0.7776	0.589751	0.936152	0.989268	0.768266	0.718789	0.757256	1.11022e-16	0.762633	0.0143029
JCT Cell	694	270	74	178		scgpt	0.672722	0.4188	0.997926	0.553808	0.736874	0.562847	0.868268	0.977706	0.725026	0.687719	0.77339	0.0714969	0.86872	0.162451
Macrophage Cell	1389	840	877	396		scalex	0.49724	0.434499	0.996588	0.556083	0.631715	0.564236	0.855551	0.954217	0.652374	0.605552	0.73609	0.0134654	0.713154	0.0451618
Mast Cell	128	0	0	0		portal	0.700934	0.577405	0.999768	0.613759	0.766401	0.62543	0.926588	0.983529	0.743292	0.695771	0.760764	2.22045e-16	0.701777	0.0224258
Melanocyte	1273	307	76	545		scpoli	0.696847	0.411529	0.997077	0.58923	0.762074	0.694298	0.849555	0.955352	0.745046	0.695771	0.726357	0.188184	0.74354	0.294048
Myoepithelium	0	0	0	40		ingest	0.436232	0.463218	0.998539	0.553347	0.600003	0.572172	0.902427	0.987903	0.654386	0.611447	0.711558	0.0178491	0.860919	0.0795847
NK/T Cell	355	132	265	40
Neuron Cell	21	0	0	0
Nonpigmented Ciliary Epithelium Cell	0	0	0	117
Pericyte	318	135	115	84
Pigmented Ciliary Epithelium Cell	0	0	0	396
Pigmented Epithelium Cell	0	0	0	62
Schlemm Canal Cell	106	27	129	25
SchwalbeLine Cell	97	0	0	0
Schwann Cell	5087	299	347	27
Uveal	0	0	0	2599
Vascular Endothelium Cell	305	124	98	68

## Sheet: species1
All species						MacaqueF						MacaqueM						Mouse
	threshold	percentage	acc	f1			threshold	percentage	acc	f1			threshold	percentage	acc	f1			threshold	percentage	acc	f1
unimap	0	1	0.29406	0.245105		unimap	0	1	0.942327	0.936117		unimap	0	1	0.892206	0.898091		unimap	0	1	0.29406	0.245105
unimap	0.01	1	0.29406	0.245105		unimap	0.01	1	0.942327	0.936117		unimap	0.01	1	0.892206	0.898091		unimap	0.01	1	0.29406	0.245105
unimap	0.02	1	0.29406	0.245105		unimap	0.02	1	0.942327	0.936117		unimap	0.02	1	0.892206	0.898091		unimap	0.02	1	0.29406	0.245105
unimap	0.03	1	0.29406	0.245105		unimap	0.03	1	0.942327	0.936117		unimap	0.03	1	0.892206	0.898091		unimap	0.03	1	0.29406	0.245105
unimap	0.04	1	0.29406	0.245105		unimap	0.04	1	0.942327	0.936117		unimap	0.04	1	0.892206	0.898091		unimap	0.04	1	0.29406	0.245105
unimap	0.05	1	0.29406	0.245105		unimap	0.05	1	0.942327	0.936117		unimap	0.05	1	0.892206	0.898091		unimap	0.05	1	0.29406	0.245105
unimap	0.06	1	0.29406	0.245105		unimap	0.06	1	0.942327	0.936117		unimap	0.06	1	0.892206	0.898091		unimap	0.06	1	0.29406	0.245105
unimap	0.07	1	0.29406	0.245105		unimap	0.07	1	0.942327	0.936117		unimap	0.07	1	0.892206	0.898091		unimap	0.07	1	0.29406	0.245105
unimap	0.08	0.9925	0.296282	0.247846		unimap	0.08	0.999672	0.942526	0.936359		unimap	0.08	0.999806	0.892379	0.898277		unimap	0.08	0.9925	0.296282	0.247846
unimap	0.09	0.96191	0.305704	0.258656		unimap	0.09	0.997597	0.94394	0.93807		unimap	0.09	0.998449	0.89301	0.898846		unimap	0.09	0.96191	0.305704	0.258656
unimap	0.1	0.913361	0.320657	0.2752		unimap	0.1	0.994975	0.945768	0.940163		unimap	0.1	0.99399	0.895065	0.900643		unimap	0.1	0.913361	0.320657	0.2752
unimap	0.11	0.858694	0.339692	0.295839		unimap	0.11	0.991917	0.947363	0.941922		unimap	0.11	0.987592	0.89733	0.902586		unimap	0.11	0.858694	0.339692	0.295839
unimap	0.12	0.802842	0.360128	0.319316		unimap	0.12	0.988094	0.950033	0.944752		unimap	0.12	0.978868	0.900574	0.905294		unimap	0.12	0.802842	0.360128	0.319316
unimap	0.13	0.753306	0.379879	0.340741		unimap	0.13	0.984271	0.952502	0.947722		unimap	0.13	0.970337	0.905095	0.909348		unimap	0.13	0.753306	0.379879	0.340741
unimap	0.14	0.713835	0.398673	0.361049		unimap	0.14	0.980011	0.954971	0.95059		unimap	0.14	0.961419	0.908449	0.912269		unimap	0.14	0.713835	0.398673	0.361049
unimap	0.15	0.673377	0.419109	0.382866		unimap	0.15	0.975205	0.957213	0.953115		unimap	0.15	0.952307	0.911849	0.915314		unimap	0.15	0.673377	0.419109	0.382866
unimap	0.16	0.643773	0.435929	0.401111		unimap	0.16	0.971382	0.959181	0.955269		unimap	0.16	0.943001	0.915296	0.918365		unimap	0.16	0.643773	0.435929	0.401111
unimap	0.17	0.614367	0.454224	0.421326		unimap	0.17	0.96734	0.961382	0.957694		unimap	0.17	0.934277	0.91824	0.921011		unimap	0.17	0.614367	0.454224	0.421326
unimap	0.18	0.590882	0.468938	0.437012		unimap	0.18	0.963408	0.963492	0.959943		unimap	0.18	0.926716	0.921339	0.923869		unimap	0.18	0.590882	0.468938	0.437012
unimap	0.19	0.569765	0.481469	0.451253		unimap	0.19	0.95893	0.965828	0.962499		unimap	0.19	0.916828	0.925566	0.927716		unimap	0.19	0.569765	0.481469	0.451253
unimap	0.2	0.550622	0.495699	0.466545		unimap	0.2	0.955106	0.966949	0.96376		unimap	0.2	0.907328	0.928205	0.930088		unimap	0.2	0.550622	0.495699	0.466545
unimap	0.21	0.534044	0.506652	0.477627		unimap	0.21	0.951283	0.968538	0.965546		unimap	0.21	0.899961	0.931064	0.9326		unimap	0.21	0.534044	0.506652	0.477627
unimap	0.22	0.517663	0.520015	0.492777		unimap	0.22	0.947788	0.970151	0.967189		unimap	0.22	0.893757	0.932538	0.934044		unimap	0.22	0.517663	0.520015	0.492777
unimap	0.23	0.501283	0.532283	0.506188		unimap	0.23	0.944184	0.971078	0.968156		unimap	0.23	0.887359	0.934455	0.935862		unimap	0.23	0.501283	0.532283	0.506188
unimap	0.24	0.483521	0.546122	0.521773		unimap	0.24	0.940907	0.972138	0.969312		unimap	0.24	0.879992	0.937872	0.939107		unimap	0.24	0.483521	0.546122	0.521773
unimap	0.25	0.469114	0.559529	0.535018		unimap	0.25	0.937193	0.973427	0.970704		unimap	0.25	0.873982	0.94055	0.941534		unimap	0.25	0.469114	0.559529	0.535018
unimap	0.26	0.459641	0.568914	0.544646		unimap	0.26	0.933479	0.974491	0.97187		unimap	0.26	0.867197	0.942321	0.943194		unimap	0.26	0.459641	0.568914	0.544646
unimap	0.27	0.448194	0.580361	0.557684		unimap	0.27	0.930639	0.975235	0.972733		unimap	0.27	0.86235	0.943795	0.944662		unimap	0.27	0.448194	0.580361	0.557684
unimap	0.28	0.436945	0.591689	0.570782		unimap	0.28	0.92769	0.976451	0.973989		unimap	0.28	0.857309	0.945726	0.946442		unimap	0.28	0.436945	0.591689	0.570782
unimap	0.29	0.424314	0.603721	0.583033		unimap	0.29	0.92343	0.977999	0.975829		unimap	0.29	0.851687	0.946961	0.9476		unimap	0.29	0.424314	0.603721	0.583033
unimap	0.3	0.416223	0.609768	0.589157		unimap	0.3	0.921354	0.978423	0.976286		unimap	0.3	0.847228	0.947368	0.947941		unimap	0.3	0.416223	0.609768	0.589157
unimap	0.31	0.409513	0.619277	0.598547		unimap	0.31	0.918187	0.979895	0.97797		unimap	0.31	0.83986	0.949677	0.950158		unimap	0.31	0.409513	0.619277	0.598547
unimap	0.32	0.400039	0.628515	0.608864		unimap	0.32	0.915784	0.98032	0.978433		unimap	0.32	0.832105	0.952237	0.952755		unimap	0.32	0.400039	0.628515	0.608864
unimap	0.33	0.392343	0.634809	0.616078		unimap	0.33	0.911196	0.981779	0.980047		unimap	0.33	0.827646	0.952916	0.953505		unimap	0.33	0.392343	0.634809	0.616078
unimap	0.34	0.386225	0.639755	0.622291		unimap	0.34	0.907482	0.982547	0.980943		unimap	0.34	0.824351	0.953669	0.954302		unimap	0.34	0.386225	0.639755	0.622291
unimap	0.35	0.37833	0.648931	0.631023		unimap	0.35	0.903878	0.983082	0.981553		unimap	0.35	0.818534	0.954524	0.955216		unimap	0.35	0.37833	0.648931	0.631023
unimap	0.36	0.369252	0.657402	0.639714		unimap	0.36	0.900055	0.983617	0.982093		unimap	0.36	0.81233	0.955847	0.956602		unimap	0.36	0.369252	0.657402	0.639714
unimap	0.37	0.363134	0.665761	0.648633		unimap	0.37	0.895795	0.984636	0.983154		unimap	0.37	0.806902	0.956752	0.957434		unimap	0.37	0.363134	0.665761	0.648633
unimap	0.38	0.355634	0.675916	0.659729		unimap	0.38	0.892627	0.985316	0.983873		unimap	0.38	0.801861	0.958414	0.958893		unimap	0.38	0.355634	0.675916	0.659729
unimap	0.39	0.348332	0.684419	0.669038		unimap	0.39	0.888258	0.986227	0.984761		unimap	0.39	0.79779	0.959174	0.959639		unimap	0.39	0.348332	0.684419	0.669038
unimap	0.4	0.34103	0.691551	0.676595		unimap	0.4	0.884435	0.986538	0.98514		unimap	0.4	0.793137	0.959668	0.960097		unimap	0.4	0.34103	0.691551	0.676595
unimap	0.41	0.335702	0.697237	0.682532		unimap	0.41	0.881813	0.987365	0.986183		unimap	0.41	0.789453	0.960953	0.961377		unimap	0.41	0.335702	0.697237	0.682532
unimap	0.42	0.331754	0.701963	0.687337		unimap	0.42	0.878209	0.988308	0.987213		unimap	0.42	0.785188	0.961235	0.961677		unimap	0.42	0.331754	0.701963	0.687337
unimap	0.43	0.326031	0.708838	0.693422		unimap	0.43	0.874823	0.988513	0.987427		unimap	0.43	0.781698	0.962302	0.962765		unimap	0.43	0.326031	0.708838	0.693422
unimap	0.44	0.320703	0.713846	0.698735		unimap	0.44	0.872529	0.989234	0.988154		unimap	0.44	0.777239	0.963083	0.963485		unimap	0.44	0.320703	0.713846	0.698735
unimap	0.45	0.31715	0.716241	0.700897		unimap	0.45	0.870344	0.989207	0.988098		unimap	0.45	0.774137	0.963436	0.963805		unimap	0.45	0.31715	0.716241	0.700897
unimap	0.46	0.311427	0.723701	0.709425		unimap	0.46	0.867941	0.98968	0.98866		unimap	0.46	0.769872	0.964744	0.965077		unimap	0.46	0.311427	0.723701	0.709425
unimap	0.47	0.307085	0.730077	0.715286		unimap	0.47	0.865647	0.989905	0.988881		unimap	0.47	0.764831	0.965019	0.965366		unimap	0.47	0.307085	0.730077	0.715286
unimap	0.48	0.30077	0.734908	0.719698		unimap	0.48	0.863026	0.990128	0.989147		unimap	0.48	0.761148	0.965869	0.966162		unimap	0.48	0.30077	0.734908	0.719698
unimap	0.49	0.295441	0.742151	0.727161		unimap	0.49	0.860404	0.990733	0.989735		unimap	0.49	0.758434	0.966513	0.96681		unimap	0.49	0.295441	0.742151	0.727161
unimap	0.5	0.288139	0.74863	0.733301		unimap	0.5	0.857564	0.991211	0.99021		unimap	0.5	0.753587	0.968099	0.968375		unimap	0.5	0.288139	0.74863	0.733301
unimap	0.51	0.281429	0.758065	0.743362		unimap	0.51	0.853413	0.991681	0.990763		unimap	0.51	0.749321	0.969211	0.969497		unimap	0.51	0.281429	0.758065	0.743362
unimap	0.52	0.275706	0.76378	0.748709		unimap	0.52	0.850792	0.991655	0.990732		unimap	0.52	0.744475	0.969792	0.970075		unimap	0.52	0.275706	0.76378	0.748709
unimap	0.53	0.271561	0.768895	0.753598		unimap	0.53	0.847078	0.992392	0.991569		unimap	0.53	0.739628	0.970642	0.970944		unimap	0.53	0.271561	0.768895	0.753598
unimap	0.54	0.265443	0.775465	0.760101		unimap	0.54	0.844457	0.992627	0.991841		unimap	0.54	0.735944	0.970759	0.971064		unimap	0.54	0.265443	0.775465	0.760101
unimap	0.55	0.261299	0.776435	0.761426		unimap	0.55	0.841507	0.992601	0.991786		unimap	0.55	0.731485	0.971906	0.972198		unimap	0.55	0.261299	0.776435	0.761426
unimap	0.56	0.256167	0.781202	0.7673		unimap	0.56	0.837684	0.992698	0.991786		unimap	0.56	0.725863	0.972222	0.972524		unimap	0.56	0.256167	0.781202	0.7673
unimap	0.57	0.253996	0.781663	0.767665		unimap	0.57	0.834517	0.99267	0.991752		unimap	0.57	0.721016	0.97338	0.973674		unimap	0.57	0.253996	0.781663	0.767665
unimap	0.58	0.248865	0.786677	0.772286		unimap	0.58	0.831458	0.992775	0.991899		unimap	0.58	0.717914	0.973805	0.974117		unimap	0.58	0.248865	0.786677	0.772286
unimap	0.59	0.245708	0.791165	0.777029		unimap	0.59	0.827198	0.993266	0.992484		unimap	0.59	0.71423	0.975027	0.975342		unimap	0.59	0.245708	0.791165	0.777029
unimap	0.6	0.241168	0.798691	0.785411		unimap	0.6	0.824031	0.993902	0.993301		unimap	0.6	0.710741	0.975177	0.975494		unimap	0.6	0.241168	0.798691	0.785411
unimap	0.61	0.236037	0.804348	0.790486		unimap	0.61	0.819661	0.994003	0.993376		unimap	0.61	0.7057	0.975549	0.975875		unimap	0.61	0.236037	0.804348	0.790486
unimap	0.62	0.232287	0.807986	0.794373		unimap	0.62	0.816057	0.994111	0.993519		unimap	0.62	0.700853	0.975934	0.976265		unimap	0.62	0.232287	0.807986	0.794373
unimap	0.63	0.227156	0.813206	0.799704		unimap	0.63	0.812671	0.99422	0.993642		unimap	0.63	0.693874	0.97625	0.976587		unimap	0.63	0.227156	0.813206	0.799704
unimap	0.64	0.222222	0.821492	0.807836		unimap	0.64	0.808411	0.994325	0.993784		unimap	0.64	0.689996	0.97696	0.977297		unimap	0.64	0.222222	0.821492	0.807836
unimap	0.65	0.216104	0.826484	0.812588		unimap	0.65	0.805134	0.994302	0.993751		unimap	0.65	0.684374	0.977054	0.977388		unimap	0.65	0.216104	0.826484	0.812588
unimap	0.66	0.212947	0.830399	0.81705		unimap	0.66	0.800328	0.994404	0.993804		unimap	0.66	0.679139	0.977448	0.977781		unimap	0.66	0.212947	0.830399	0.81705
unimap	0.67	0.207815	0.832858	0.819114		unimap	0.67	0.795412	0.994507	0.993895		unimap	0.67	0.673129	0.977535	0.977868		unimap	0.67	0.207815	0.832858	0.819114
unimap	0.68	0.205052	0.832531	0.819267		unimap	0.68	0.792682	0.994626	0.994021		unimap	0.68	0.666344	0.977888	0.978206		unimap	0.68	0.205052	0.832531	0.819267
unimap	0.69	0.2015	0.833497	0.820396		unimap	0.69	0.788968	0.994877	0.994347		unimap	0.69	0.661691	0.978318	0.978642		unimap	0.69	0.2015	0.833497	0.820396
unimap	0.7	0.194987	0.837045	0.823662		unimap	0.7	0.783288	0.995119	0.994635		unimap	0.7	0.655874	0.978422	0.9786		unimap	0.7	0.194987	0.837045	0.823662
unimap	0.71	0.191632	0.837281	0.823714		unimap	0.71	0.777717	0.995365	0.994914		unimap	0.71	0.648313	0.978768	0.978946		unimap	0.71	0.191632	0.837281	0.823714
unimap	0.72	0.186896	0.840549	0.827939		unimap	0.72	0.772583	0.995759	0.995364		unimap	0.72	0.643273	0.979204	0.97938		unimap	0.72	0.186896	0.840549	0.827939
unimap	0.73	0.180778	0.844978	0.832616		unimap	0.73	0.767668	0.995731	0.995324		unimap	0.73	0.638426	0.980565	0.980737		unimap	0.73	0.180778	0.844978	0.832616
unimap	0.74	0.175054	0.844419	0.831523		unimap	0.74	0.76166	0.996128	0.995786		unimap	0.74	0.633385	0.980716	0.980871		unimap	0.74	0.175054	0.844419	0.831523
unimap	0.75	0.169528	0.845169	0.831955		unimap	0.75	0.755653	0.996386	0.996104		unimap	0.75	0.627181	0.981144	0.9813		unimap	0.75	0.169528	0.845169	0.831955
unimap	0.76	0.1642	0.84375	0.831771		unimap	0.76	0.749099	0.996646	0.99636		unimap	0.76	0.621753	0.981603	0.981755		unimap	0.76	0.1642	0.84375	0.831771
unimap	0.77	0.160647	0.846437	0.835128		unimap	0.77	0.741125	0.996758	0.996491		unimap	0.77	0.61613	0.982379	0.982576		unimap	0.77	0.160647	0.846437	0.835128
unimap	0.78	0.156108	0.852086	0.840587		unimap	0.78	0.735554	0.996733	0.996449		unimap	0.78	0.61012	0.982523	0.982728		unimap	0.78	0.156108	0.852086	0.840587
unimap	0.79	0.149793	0.860343	0.848801		unimap	0.79	0.727581	0.996697	0.996409		unimap	0.79	0.603335	0.982648	0.982844		unimap	0.79	0.149793	0.860343	0.848801
unimap	0.8	0.145846	0.859269	0.847457		unimap	0.8	0.720371	0.996816	0.996486		unimap	0.8	0.59558	0.982422	0.982606		unimap	0.8	0.145846	0.859269	0.847457
unimap	0.81	0.140714	0.86115	0.849971		unimap	0.81	0.71349	0.996938	0.996599		unimap	0.81	0.587243	0.984153	0.984194		unimap	0.81	0.140714	0.86115	0.849971
unimap	0.82	0.135386	0.865889	0.855423		unimap	0.82	0.705625	0.996904	0.996561		unimap	0.82	0.579294	0.98427	0.984332		unimap	0.82	0.135386	0.865889	0.855423
unimap	0.83	0.129268	0.876336	0.865632		unimap	0.83	0.696887	0.997179	0.996911		unimap	0.83	0.572121	0.984073	0.984131		unimap	0.83	0.129268	0.876336	0.865632
unimap	0.84	0.12236	0.880645	0.869518		unimap	0.84	0.687165	0.997298	0.997025		unimap	0.84	0.564172	0.98488	0.984936		unimap	0.84	0.12236	0.880645	0.869518
unimap	0.85	0.115256	0.885274	0.874797		unimap	0.85	0.679738	0.99759	0.997351		unimap	0.85	0.555642	0.985345	0.985415		unimap	0.85	0.115256	0.885274	0.874797
unimap	0.86	0.111111	0.888099	0.877378		unimap	0.86	0.669143	0.997878	0.997712		unimap	0.86	0.547305	0.985476	0.985555		unimap	0.86	0.111111	0.888099	0.877378
unimap	0.87	0.10519	0.885553	0.874313		unimap	0.87	0.659093	0.998011	0.997843		unimap	0.87	0.535867	0.98589	0.98598		unimap	0.87	0.10519	0.885553	0.874313
unimap	0.88	0.0974936	0.888664	0.876846		unimap	0.88	0.64828	0.997978	0.997806		unimap	0.88	0.524816	0.985962	0.986039		unimap	0.88	0.0974936	0.888664	0.876846
unimap	0.89	0.092165	0.890792	0.87855		unimap	0.89	0.637138	0.998114	0.997967		unimap	0.89	0.513571	0.98641	0.98648		unimap	0.89	0.092165	0.890792	0.87855
unimap	0.9	0.0842708	0.892272	0.880493		unimap	0.9	0.623375	0.998248	0.998101		unimap	0.9	0.50252	0.987269	0.987333		unimap	0.9	0.0842708	0.892272	0.880493
unimap	0.91	0.0765739	0.899485	0.891688		unimap	0.91	0.606335	0.998379	0.998229		unimap	0.91	0.490306	0.987742	0.987833		unimap	0.91	0.0765739	0.899485	0.891688
unimap	0.92	0.0674956	0.909357	0.902857		unimap	0.92	0.587766	0.998513	0.99836		unimap	0.92	0.474409	0.988149	0.988236		unimap	0.92	0.0674956	0.909357	0.902857
unimap	0.93	0.0613775	0.913183	0.906174		unimap	0.93	0.56461	0.998452	0.998292		unimap	0.93	0.455991	0.989371	0.989539		unimap	0.93	0.0613775	0.913183	0.906174
unimap	0.94	0.0534833	0.922509	0.916413		unimap	0.94	0.540907	0.99899	0.99899		unimap	0.94	0.435634	0.990654	0.990821		unimap	0.94	0.0534833	0.922509	0.916413
unimap	0.95	0.044997	0.938596	0.934795		unimap	0.95	0.510541	0.999144	0.999215		unimap	0.95	0.415471	0.991601	0.99176		unimap	0.95	0.044997	0.938596	0.934795

## Sheet: Species2
Human						MacaqueF						MacaqueM						Mouse
Name	logfc	pvals_adj	celltype	fc		Name	logfc	pvals_adj	celltype	fc		Name	logfc	pvals_adj	celltype	fc		Name	logfc	pvals_adj	celltype	fc
CD74	9.19271	0	Macrophage Cell	585.168		TYROBP	12.4587	0	Macrophage Cell	5629.25		TYROBP	12.5278	0	Macrophage Cell	5905.21		CTSS	12.7266	1.0926e-256	Macrophage Cell	6777.64
TYROBP	11.4583	0	Macrophage Cell	2813.82		CD74	7.87442	0	Macrophage Cell	234.659		VMO1	10.8013	0	Macrophage Cell	1784.46		TYROBP	12.6452	1.23905e-250	Macrophage Cell	6405.88
SRGN	9.00172	0	Macrophage Cell	512.612		SRGN	10.5252	0	Macrophage Cell	1473.65		RNASE6	13.4626	0	Macrophage Cell	11288.5		FCER1G	12.2724	1.64287e-247	Macrophage Cell	4947.15
FCER1G	11.0718	0	Macrophage Cell	2152.57		FCER1G	12.1329	0	Macrophage Cell	4491.12		CD14	12.1752	0	Macrophage Cell	4624.79		LAPTM5	11.8579	2.88825e-232	Macrophage Cell	3711.68
C1QB	10.6542	0	Macrophage Cell	1611.55		CSF1R	11.8684	0	Macrophage Cell	3738.84		MS4A7	14.0759	0	Macrophage Cell	17269		CSF1R	11.7872	1.28411e-190	Macrophage Cell	3534.34
C1QC	11.2642	0	Macrophage Cell	2459.62		RGS1	10.8642	3.76403e-286	Macrophage Cell	1863.99		CD83	11.8684	0	Macrophage Cell	3738.88		C1QC	12.844	7.0708e-187	Macrophage Cell	7352.33
CD14	8.62322	0	Macrophage Cell	394.32		CD83	10.3287	4.29451e-272	Macrophage Cell	1286.04		CD52	10.0373	0	Macrophage Cell	1050.78		C1QB	12.1253	3.09076e-186	Macrophage Cell	4467.8
LAPTM5	10.2158	0	Macrophage Cell	1189.22		VMO1	8.18723	4.94433e-256	Macrophage Cell	291.476		CD74	12.3357	0	Macrophage Cell	5169.18		CD14	10.0015	1.90247e-184	Macrophage Cell	1025.04
CD83	7.89622	0	Macrophage Cell	238.232		B2M	1.91447	0	Macrophage Cell	3.76975		LAPTM5	10.4005	0	Macrophage Cell	1351.68		LCP1	10.9018	3.31485e-164	Macrophage Cell	1913.29
CD163	11.1099	0	Macrophage Cell	2210.11		CD14	9.47553	1.22647e-223	Macrophage Cell	711.9		CTSS	10.1595	0	Macrophage Cell	1143.68		SRGN	9.16892	1.42144e-159	Macrophage Cell	575.6
GPR183	8.72164	0	Macrophage Cell	422.159		FGL2	8.62094	3.11185e-205	Macrophage Cell	393.696		GMFG	8.39247	0	Macrophage Cell	336.036		RGS10	7.61212	4.12536e-167	Macrophage Cell	195.648
HCST	9.47885	0	Macrophage Cell	713.541		C1QB	9.87298	2.92252e-195	Macrophage Cell	937.698		PRCP	8.96605	0	Macrophage Cell	500.091		SPI1	11.8453	2.3844e-153	Macrophage Cell	3679.44
CCL3	7.64039	0	Macrophage Cell	199.52		MS4A7	11.0395	1.13368e-189	Macrophage Cell	2104.82		C1QC	12.5539	0	Macrophage Cell	6013.28		CTSC	6.63774	1.62946e-174	Macrophage Cell	99.5773
B2M	0.80641	0	Macrophage Cell	1.74885		C1QC	10.2513	1.03528e-189	Macrophage Cell	1218.82		PLEK	12.1987	0	Macrophage Cell	4700.72		PLD4	11.9608	4.44714e-141	Macrophage Cell	3986.13
CTSS	8.30539	0	Macrophage Cell	316.352		APOE	5.93912	6.28104e-207	Macrophage Cell	61.3556		CD53	10.2516	0	Macrophage Cell	1219.11		CD74	10.1417	1.25065e-140	Macrophage Cell	1129.67
VAMP8	8.12689	0	Macrophage Cell	279.536		PRCP	7.83706	6.07089e-184	Macrophage Cell	228.66		RGS1	9.92001	0	Macrophage Cell	968.771		CORO1A	9.96524	3.08658e-140	Macrophage Cell	999.624
LST1	8.89114	0	Macrophage Cell	474.79		CCL3	10.0523	2.24023e-171	Macrophage Cell	1061.77		MARCKS	6.35813	0	Macrophage Cell	82.0328		CX3CR1	11.7199	8.61333e-138	Macrophage Cell	3373.13
CST3	1.56336	0	Macrophage Cell	2.95541		STAB1	8.65766	3.92672e-138	Macrophage Cell	403.845		CASP1	8.61969	1.4393194e-315	Macrophage Cell	393.355		UNC93B1	7.94682	1.35358e-136	Macrophage Cell	246.736
CSF1R	10.4764	0	Macrophage Cell	1424.63		CD48	7.92991	5.33444e-128	Macrophage Cell	243.859		SLC2A5	8.98546	3.07909e-292	Macrophage Cell	506.866		CD86	11.6955	8.47456e-130	Macrophage Cell	3316.58
ITGB2	9.63169	0	Macrophage Cell	793.282		ALOX5AP	9.44661	3.67746e-125	Macrophage Cell	697.77		LST1	11.1428	3.43026e-272	Macrophage Cell	2261.14		CCRL2	9.35736	3.43113e-131	Macrophage Cell	655.913
F13A1	9.51128	4.05e-322	Macrophage Cell	729.759		RNASE6	9.52692	4.73323e-122	Macrophage Cell	737.713		SAMSN1	9.59036	3.99909e-271	Macrophage Cell	770.879		GATM	10.4792	1.77387e-129	Macrophage Cell	1427.4
SGK1	5.82291	0	Macrophage Cell	56.6072		KCTD12	5.45779	2.01044e-124	Macrophage Cell	43.9499		LCP1	8.57266	7.16418e-274	Macrophage Cell	380.739		B2M	3.31201	3.24789e-176	Macrophage Cell	9.93149
MS4A7	10.6551	3.7113888997e-314	Macrophage Cell	1612.48		NR4A2	4.74598	5.31179e-123	Macrophage Cell	26.8338		CTSH	7.87858	6.6403e-270	Macrophage Cell	235.336		ALOX5AP	11.0918	1.28067e-123	Macrophage Cell	2182.58
RGS1	9.17106	7.0403293731573e-310	Macrophage Cell	576.452		IL1B	9.7295	1.62704e-114	Macrophage Cell	848.931		GPR34	11.6758	5.98645e-249	Macrophage Cell	3271.74		COTL1	6.15776	8.43943e-134	Macrophage Cell	71.3953
MAFB	5.87214	6.14285e-305	Macrophage Cell	58.5722		PTPRC	7.54311	1.02497e-113	Macrophage Cell	186.51		C3	9.55675	6.17374e-247	Macrophage Cell	753.125		CCL3	11.0369	8.55529e-123	Macrophage Cell	2101.08
MS4A4A	10.0848	7.13914e-284	Macrophage Cell	1086.03		CST3	2.36632	3.14628e-123	Macrophage Cell	5.15626		LPL	8.21103	3.46568e-252	Macrophage Cell	296.324		TREM2	11.5632	1.79657e-121	Macrophage Cell	3026.08
PTPRC	8.39842	2.54246e-259	Macrophage Cell	337.425		MARCKS	3.80056	1.79637e-112	Macrophage Cell	13.9342		FOLR2	11.5533	4.31275e-238	Macrophage Cell	3005.34		CD83	10.4612	1.05209e-114	Macrophage Cell	1409.76
VSIG4	9.94132	3.39041e-257	Macrophage Cell	983.185		GPR183	7.01483	4.15795e-104	Macrophage Cell	129.323		MSR1	13.2267	1.61269e-232	Macrophage Cell	9586.11		RGS1	10.4759	6.10039e-114	Macrophage Cell	1424.19
PLAUR	5.88032	4.66968e-258	Macrophage Cell	58.9052		LST1	8.70132	1.37897e-100	Macrophage Cell	416.253		PYCARD	8.51933	2.45941e-236	Macrophage Cell	366.923		MRC1	11.8348	6.35121e-112	Macrophage Cell	3652.92
C5AR1	9.09218	7.28006e-251	Macrophage Cell	545.781		GPR34	9.1508	4.34173e-100	Macrophage Cell	568.413		FAM49B	7.50051	2.66291e-234	Macrophage Cell	181.084		PTPRC	9.65563	5.31233e-108	Macrophage Cell	806.557
HCLS1	7.82333	9.17277e-249	Macrophage Cell	226.494		CTSS	5.93282	7.47939e-96	Macrophage Cell	61.0882		GPR183	7.63393	3.66329e-234	Macrophage Cell	198.629		MS4A7	11.3762	2.49092e-106	Macrophage Cell	2658.09
KLF6	3.93393	4.74009e-262	Macrophage Cell	15.2838		CD163	9.08634	6.15976e-91	Macrophage Cell	543.575		COTL1	6.05365	9.52253e-259	Macrophage Cell	66.4247		LST1	7.9047	3.54451e-102	Macrophage Cell	239.636
MSR1	10.2717	5.86865e-244	Macrophage Cell	1236.23		FOLR2	8.48384	6.04567e-91	Macrophage Cell	358.006		SGK1	5.47094	5.16255e-274	Macrophage Cell	44.3525		IL1B	10.2996	2.8854e-93	Macrophage Cell	1260.33
REL	5.48309	2.61448e-245	Macrophage Cell	44.7275		COTL1	5.13942	2.00829e-89	Macrophage Cell	35.2469		WDR83OS	6.65517	8.95926e-240	Macrophage Cell	100.787		GMFG	8.97131	2.66301e-93	Macrophage Cell	501.919
ALOX5AP	8.28387	7.2349e-239	Macrophage Cell	311.669		TNF	9.09379	7.92695e-88	Macrophage Cell	546.392		PTPRC	7.78842	3.98046e-226	Macrophage Cell	221.08		CTSH	4.37578	2.86347e-102	Macrophage Cell	20.7606
GMFG	7.298	9.13793e-236	Macrophage Cell	157.368		PLEK	9.20419	1.17243e-87	Macrophage Cell	589.846		APOE	5.35616	6.22321e-283	Macrophage Cell	40.9603		UCP2	4.30408	3.18684e-102	Macrophage Cell	19.7541
SPI1	8.1894	5.14284e-235	Macrophage Cell	291.914		CCL2	6.00234	4.65688e-86	Macrophage Cell	64.104		BST2	5.60775	2.35673e-255	Macrophage Cell	48.764		PSMB8	5.30302	1.56426e-96	Macrophage Cell	39.4792
LYVE1	9.00768	5.82162e-234	Macrophage Cell	514.732		SORL1	4.42388	1.76186e-86	Macrophage Cell	21.4645		NCF4	9.93133	4.79783e-213	Macrophage Cell	976.402		CD52	9.05128	3.98982e-91	Macrophage Cell	530.527
RGS10	6.95884	1.32081e-229	Macrophage Cell	124.4		CD53	7.66796	1.60731e-82	Macrophage Cell	203.369		IL7R	8.92364	7.73167e-213	Macrophage Cell	485.607		CST3	1.34886	4.76762e-118	Macrophage Cell	2.5471
S100A9	6.3943	1.15894e-222	Macrophage Cell	84.1156		LCP1	6.45425	1.83519e-81	Macrophage Cell	87.6847		ITGB2	7.8846	6.23907e-215	Macrophage Cell	236.32		C3AR1	11.6623	2.21841e-88	Macrophage Cell	3241.1
SLC2A5	9.10678	2.66865e-219	Macrophage Cell	551.333		MMP9	7.33157	4.07715e-77	Macrophage Cell	161.073		RGS10	8.04988	2.05055e-213	Macrophage Cell	265.007		CD53	9.2622	2.0638e-88	Macrophage Cell	614.046
RNASE6	9.35014	6.58655e-219	Macrophage Cell	652.64		IER3	3.6716	3.8545e-79	Macrophage Cell	12.7427		RASGEF1B	7.55227	1.61579e-205	Macrophage Cell	187.698		STAB1	8.88422	1.96649e-87	Macrophage Cell	472.517
FGL2	6.18385	1.84723e-217	Macrophage Cell	72.6982		MRC1	8.96611	1.10301e-73	Macrophage Cell	500.113		TPM3	5.99883	3.16443e-222	Macrophage Cell	63.9483		KCTD12	5.50409	3.20501e-88	Macrophage Cell	45.3833
CORO1A	7.74814	8.2879e-216	Macrophage Cell	214.992		CXCR4	5.58933	1.32044e-71	Macrophage Cell	48.1455		GPSM3	7.9783	3.34101e-203	Macrophage Cell	252.178		ARRB2	7.16668	8.06579e-83	Macrophage Cell	143.677
APOE	4.92409	5.33974e-217	Macrophage Cell	30.3599		ZEB2	4.18638	6.34559e-72	Macrophage Cell	18.2065		CCL2	6.9603	2.70759e-210	Macrophage Cell	124.526		PLEK	8.56256	2.70094e-82	Macrophage Cell	378.084
CD53	8.22722	3.80477e-207	Macrophage Cell	299.667		CD52	5.35999	5.54023e-71	Macrophage Cell	41.0693		SORL1	6.22072	6.04686e-211	Macrophage Cell	74.5804		GPR183	9.08451	6.33221e-80	Macrophage Cell	542.888
STAB1	7.88173	5.14971e-207	Macrophage Cell	235.85		SLC2A5	5.8222	3.98678e-70	Macrophage Cell	56.5791		HCST	7.27634	9.81059e-193	Macrophage Cell	155.023		PTPN6	7.32496	2.90138e-80	Macrophage Cell	160.336
C3AR1	9.64685	1.4668e-201	Macrophage Cell	801.661		C3AR1	8.965	1.42405e-67	Macrophage Cell	499.727		CD86	10.8006	3.36188e-181	Macrophage Cell	1783.64		HPGDS	5.96539	2.4602e-80	Macrophage Cell	62.483
SLC1A3	8.57709	4.11454e-193	Macrophage Cell	381.911		LIPA	4.18724	1.91788e-62	Macrophage Cell	18.2174		EGR2	5.56251	8.33439e-199	Macrophage Cell	47.2588		TNF	10.0972	3.11557e-78	Macrophage Cell	1095.36
FOLR2	8.70933	1.73072e-191	Macrophage Cell	418.572		LMO2	5.23402	1.38064e-60	Macrophage Cell	37.6355		C3AR1	11.5452	9.36522e-175	Macrophage Cell	2988.46		HCLS1	8.95958	5.62625e-78	Macrophage Cell	497.853
ELF1	5.02874	2.6232e-191	Macrophage Cell	32.6439		SPI1	7.135	6.48073e-59	Macrophage Cell	140.556		NR4A3	5.40314	6.06591e-198	Macrophage Cell	42.3161		GPR65	10.0202	6.39057e-77	Macrophage Cell	1038.42
PLEK	8.34303	1.33375e-186	Macrophage Cell	324.714		HCLS1	6.95186	6.64801e-59	Macrophage Cell	123.8		GK	7.12661	2.66338e-178	Macrophage Cell	139.741		SLC15A3	8.39505	3.7052e-75	Macrophage Cell	336.636
MRC1	9.47076	1.94472e-186	Macrophage Cell	709.55		CCL8	8.20621	1.7682e-58	Macrophage Cell	295.336		GPR65	7.82978	1.33087e-174	Macrophage Cell	227.51		FAM49B	5.44589	6.6621e-77	Macrophage Cell	43.5888
SLCO2B1	8.18431	2.65027e-186	Macrophage Cell	290.885		TNFRSF1B	5.76714	1.82317e-58	Macrophage Cell	54.4607		TAGAP	8.28935	4.71805e-171	Macrophage Cell	312.855		IRF8	6.55861	5.50295e-70	Macrophage Cell	94.2623
TNFRSF1B	6.55336	2.18395e-185	Macrophage Cell	93.9202		RGS2	3.39627	3.69996e-58	Macrophage Cell	10.5288		LMO2	8.20582	1.57592e-169	Macrophage Cell	295.255		SLAMF9	10.348	8.59021e-69	Macrophage Cell	1303.34
TREM2	9.30977	4.01159e-178	Macrophage Cell	634.631		CORO1A	5.54343	2.7564e-57	Macrophage Cell	46.6378		SPI1	8.7373	1.02325e-166	Macrophage Cell	426.766		NCF1	9.5566	1.90153e-68	Macrophage Cell	753.047
SLC11A1	7.15654	3.5229e-177	Macrophage Cell	142.67		CD86	8.76127	3.78875e-57	Macrophage Cell	433.917		NCKAP1L	9.20958	4.52376e-166	Macrophage Cell	592.051		NCF4	9.10051	9.67814e-68	Macrophage Cell	548.94
LCP1	7.41491	3.67711e-176	Macrophage Cell	170.652		2024-03-01	8.41482	1.03059e-56	Macrophage Cell	341.283		AOAH	10.6838	1.09894e-162	Macrophage Cell	1644.89		CCR1	10.5088	3.43329e-67	Macrophage Cell	1457.03
BST2	4.70901	1.11625e-177	Macrophage Cell	26.155		GMFG	4.26961	8.32397e-57	Macrophage Cell	19.2877		VAMP8	6.58347	2.72564e-167	Macrophage Cell	95.9007		LTC4S	8.65844	2.32806e-66	Macrophage Cell	404.063
PYCARD	5.31351	1.62032e-175	Macrophage Cell	39.7673		EGR2	3.37057	8.79687e-56	Macrophage Cell	10.3429		CORO1A	6.75723	5.62697e-167	Macrophage Cell	108.175		MAFB	4.84133	2.03383e-67	Macrophage Cell	28.6672
RNF144B	7.36501	3.99898e-174	Macrophage Cell	164.85		TAGAP	7.6925	4.25767e-53	Macrophage Cell	206.858		CCL8	10.1292	1.29577e-156	Macrophage Cell	1119.92		ARHGAP30	8.32585	1.27776e-61	Macrophage Cell	320.87
CXCR4	6.53779	9.38744e-173	Macrophage Cell	92.9118		RGS10	5.13801	3.99144e-53	Macrophage Cell	35.2123		STAB1	8.00879	2.67843e-157	Macrophage Cell	257.565		FERMT3	7.00716	7.70603e-59	Macrophage Cell	128.637
HAVCR2	8.72819	7.18382e-169	Macrophage Cell	424.081		SAMSN1	5.97492	4.97437e-53	Macrophage Cell	62.8969		ELF1	5.78264	9.283e-163	Macrophage Cell	55.0489		RUNX1	4.25248	8.62797e-60	Macrophage Cell	19.0601
MARCKS	4.15515	1.64202e-172	Macrophage Cell	17.8166		PLCB2	7.73541	9.9741e-51	Macrophage Cell	213.104		KLF6	4.78433	4.67728e-170	Macrophage Cell	27.5567		LMO2	5.85936	3.92929e-58	Macrophage Cell	58.0556
IL1B	6.9851	1.11968e-167	Macrophage Cell	126.685		SLCO2B1	5.3848	1.1254e-50	Macrophage Cell	41.7817		TREM2	10.7246	1.59061e-150	Macrophage Cell	1692.05		CCL2	5.482	3.26512e-58	Macrophage Cell	44.6936
ARRB2	5.55013	6.04359e-168	Macrophage Cell	46.855		GIMAP4	5.72528	7.3114e-50	Macrophage Cell	52.903		FMNL1	7.10471	1.25277e-151	Macrophage Cell	137.636		IGSF6	10.3375	2.88199e-57	Macrophage Cell	1293.88
FAM49B	5.05389	4.97654e-168	Macrophage Cell	33.2179		IRF8	6.62572	1.01532e-48	Macrophage Cell	98.7509		CFP	8.40407	8.95825e-148	Macrophage Cell	338.749		NCKAP1L	9.13299	6.7837e-57	Macrophage Cell	561.443
SAMSN1	7.44697	3.64679e-165	Macrophage Cell	174.486		NCKAP1L	7.41308	1.49508e-48	Macrophage Cell	170.436		IGSF6	11.8761	2.68419e-143	Macrophage Cell	3759.04		IER5	3.35403	3.39033e-58	Macrophage Cell	10.225
NR4A2	4.02507	6.20562e-164	Macrophage Cell	16.2804		CTSH	3.93684	1.08238e-48	Macrophage Cell	15.3147		LTC4S	7.31177	3.43051e-143	Macrophage Cell	158.877		ARL4C	6.4632	1.28264e-54	Macrophage Cell	88.2303
TNFAIP3	5.12291	3.48644e-161	Macrophage Cell	34.8457		FMNL1	5.75325	3.29105e-48	Macrophage Cell	53.9389		SMAP2	6.82723	1.28478e-143	Macrophage Cell	113.553		C5AR1	10.0864	9.3616e-54	Macrophage Cell	1087.21
KCTD12	4.22198	7.88622e-161	Macrophage Cell	18.6613		LSP1	3.62701	3.63953e-47	Macrophage Cell	12.3549		SLC9A9	6.00049	4.80186e-141	Macrophage Cell	64.0217		GPR34	9.52522	1.46952e-53	Macrophage Cell	736.845
CTSC	4.75509	2.48797e-155	Macrophage Cell	27.0037		VSIG4	9.07226	2.3087e-46	Macrophage Cell	538.296		C1QB	10.6171	1.48505e-133	Macrophage Cell	1570.65		SLCO2B1	6.93861	1.98109e-53	Macrophage Cell	122.667
PLTP	4.43761	7.2107e-155	Macrophage Cell	21.6698		PLXNC1	4.43674	2.97303e-46	Macrophage Cell	21.6566		F13A1	10.956	3.03664e-133	Macrophage Cell	1986.53		REL	4.88954	2.6494e-53	Macrophage Cell	29.6414
CD86	9.20881	5.29887e-152	Macrophage Cell	591.738		SLC9A9	4.37578	1.39606e-45	Macrophage Cell	20.7606		IL1B	10.1637	4.87526e-133	Macrophage Cell	1147.02		CD48	8.14419	4.66808e-52	Macrophage Cell	282.909
SLA	7.23856	2.42678e-150	Macrophage Cell	151.016		F13A1	7.87093	2.8508e-44	Macrophage Cell	234.091		FSCN1	5.10935	4.36057e-136	Macrophage Cell	34.5198		TNFAIP3	5.79244	1.35637e-51	Macrophage Cell	55.424
LY96	5.60487	1.48476e-150	Macrophage Cell	48.6668		LPXN	6.00173	7.38467e-44	Macrophage Cell	64.0768		2024-03-01	10.4099	4.91096e-129	Macrophage Cell	1360.49		CLEC2D	4.0155	1.58024e-52	Macrophage Cell	16.1728
RNASE1	4.39448	2.59041e-150	Macrophage Cell	21.0315		PRKCB	5.60098	1.00119e-43	Macrophage Cell	48.536		TCIRG1	6.51631	3.73748e-129	Macrophage Cell	91.539		MARCKS	2.85564	1.64449e-52	Macrophage Cell	7.23824
CD93	7.31588	4.27932e-146	Macrophage Cell	159.331		ITGB2	6.19207	1.16001e-43	Macrophage Cell	73.1136		OLFML3	4.81429	4.96816e-135	Macrophage Cell	28.1348		NLRP3	8.98771	1.25486e-48	Macrophage Cell	507.657
GPSM3	5.58882	2.50894e-144	Macrophage Cell	48.1285		CFP	7.16152	2.69233e-42	Macrophage Cell	143.164		TSPAN33	6.67762	9.73595e-128	Macrophage Cell	102.368		IL10RA	8.81956	3.3044e-47	Macrophage Cell	451.806
SH3BGRL3	3.77695	8.53683e-144	Macrophage Cell	13.708		TNFAIP3	3.09588	1.82539e-42	Macrophage Cell	8.54974		ANXA1	4.26257	7.11714e-141	Macrophage Cell	19.1938		PYCARD	3.9038	7.13751e-47	Macrophage Cell	14.9679
ABL2	4.1513	4.71435e-143	Macrophage Cell	17.7691		CD84	7.02241	1.11e-41	Macrophage Cell	130.004		SH3BP5	4.90014	1.16226e-132	Macrophage Cell	29.8599		F13A1	9.72406	9.77194e-45	Macrophage Cell	845.732
HMOX1	5.32293	1.91653e-141	Macrophage Cell	40.0278		HCST	4.04129	1.02535e-41	Macrophage Cell	16.4645		AIM2	7.15329	7.60199e-126	Macrophage Cell	142.35		LIMD2	4.66304	3.59079e-43	Macrophage Cell	25.3347
INSIG1	3.91899	8.82411e-143	Macrophage Cell	15.1263		PREX1	4.74585	6.74939e-41	Macrophage Cell	26.8314		WAS	7.41829	9.14756e-125	Macrophage Cell	171.052		RGS2	3.58168	7.95613e-43	Macrophage Cell	11.9727
NCF4	8.08993	6.27798e-134	Macrophage Cell	272.466		LCP2	6.09052	4.36205e-40	Macrophage Cell	68.1443		MRC1	10.9598	2.36355e-120	Macrophage Cell	1991.67		ITGB2	7.19193	4.04609e-41	Macrophage Cell	146.214
CTSH	4.40631	1.80152e-133	Macrophage Cell	21.2046		IKZF1	5.49335	2.01705e-39	Macrophage Cell	45.0466		HAVCR2	10.0167	3.41659e-120	Macrophage Cell	1035.95		RUNX3	7.19067	4.29916e-40	Macrophage Cell	146.085
OTUD1	4.52194	6.6531e-132	Macrophage Cell	22.9742		CD93	5.01374	2.86808e-39	Macrophage Cell	32.3063		HCLS1	7.39222	8.16177e-121	Macrophage Cell	167.988		HPGD	3.73492	9.71725e-40	Macrophage Cell	13.3145
CD84	7.82352	1.28647e-129	Macrophage Cell	226.524		FAM49B	2.71721	5.40774e-38	Macrophage Cell	6.57602		LGALS3	4.6303	4.55603e-127	Macrophage Cell	24.7663		OSM	8.82286	7.03084e-39	Macrophage Cell	452.839
GPR34	8.54205	3.4473e-129	Macrophage Cell	372.748		CX3CR1	8.39873	1.1741e-36	Macrophage Cell	337.497		DOCK8	6.29444	1.82203e-119	Macrophage Cell	78.4903		PSMB9	3.98016	8.93743e-39	Macrophage Cell	15.7815
LPAR6	4.69801	4.27855e-129	Macrophage Cell	25.9562		FERMT3	6.03279	1.41036e-36	Macrophage Cell	65.4712		TNFSF13B	8.42076	8.18869e-117	Macrophage Cell	342.691		ARHGAP15	6.42779	6.04851e-36	Macrophage Cell	86.0912
WAS	7.55787	2.43976e-123	Macrophage Cell	188.428		NR4A3	2.65675	1.12818e-36	Macrophage Cell	6.30611		CAPG	5.00565	1.87402e-120	Macrophage Cell	32.1256		ST3GAL6	3.57908	1.02584e-35	Macrophage Cell	11.9512
LCP2	6.5867	3.37459e-123	Macrophage Cell	96.1158		PTPN6	3.36463	3.40579e-36	Macrophage Cell	10.3004		FERMT3	7.30662	3.39542e-116	Macrophage Cell	158.312		SLA	7.69279	4.29479e-35	Macrophage Cell	206.9
C3	4.29274	8.91777e-124	Macrophage Cell	19.5994		GPSM3	5.72028	4.33836e-36	Macrophage Cell	52.7201		IRF8	6.5394	9.29252e-116	Macrophage Cell	93.0156		KLF6	2.45068	1.91792e-36	Macrophage Cell	5.46674
SMAP2	4.17257	1.15319e-121	Macrophage Cell	18.033		NLRP3	7.08541	7.8829e-36	Macrophage Cell	135.807		C5AR1	10.201	2.07614e-114	Macrophage Cell	1177.07		LCP2	7.417	6.38282e-35	Macrophage Cell	170.899
CCR1	8.82052	2.22164e-117	Macrophage Cell	452.106		P2RY13	9.69764	8.07627e-36	Macrophage Cell	830.388		PREX1	5.50942	3.39559e-116	Macrophage Cell	45.5513		WAS	7.76067	8.15033e-35	Macrophage Cell	216.868
2024-03-01	8.3338	7.96664e-114	Macrophage Cell	322.645		TREM2	7.97959	1.01339e-34	Macrophage Cell	252.403		CXCR4	5.39009	1.83046e-116	Macrophage Cell	41.9352		SH3BGRL3	2.58715	6.76443e-36	Macrophage Cell	6.00912
RHOG	4.07683	2.69583e-113	Macrophage Cell	16.8751		WIPF1	3.22261	1.11774e-34	Macrophage Cell	9.33477		RHOG	5.18189	5.03036e-115	Macrophage Cell	36.2999		SLC11A1	6.69128	1.57662e-34	Macrophage Cell	103.342
IL10RA	6.1192	7.43389e-112	Macrophage Cell	69.5127		IGF1	3.50417	1.60354e-34	Macrophage Cell	11.3464		UNC93B1	6.4657	2.75681e-112	Macrophage Cell	88.3834		PREX1	5.19662	2.72469e-34	Macrophage Cell	36.6723
B3GNT5	5.08018	4.66369e-111	Macrophage Cell	33.8288		GPR65	5.20081	2.14544e-34	Macrophage Cell	36.7789		CST3	1.45497	2.38742e-135	Macrophage Cell	2.74151		MSR1	9.11347	4.36769e-34	Macrophage Cell	553.897
GK	5.07594	4.8947e-111	Macrophage Cell	33.7295		MS4A4A	7.75138	6.95103e-34	Macrophage Cell	215.476		PKIB	7.16018	9.72906e-111	Macrophage Cell	143.031		LPAR6	3.81626	2.17204e-34	Macrophage Cell	14.0866
ARHGAP4	5.66426	3.32077e-110	Macrophage Cell	50.7121		OTUD1	2.56696	5.81035e-34	Macrophage Cell	5.9256		CX3CR1	9.08976	2.86122e-110	Macrophage Cell	544.867		CCR5	7.87942	5.39846e-34	Macrophage Cell	235.473
NCKAP1L	7.44202	3.59766e-109	Macrophage Cell	173.888		BIN2	5.70816	2.94736e-33	Macrophage Cell	52.279		PLAC8	7.95871	3.46626e-109	Macrophage Cell	248.776		TAGAP	7.15712	1.71838e-33	Macrophage Cell	142.727
RUNX1	5.02694	2.30375e-104	Macrophage Cell	32.6032		FSCN1	2.73756	4.13872e-33	Macrophage Cell	6.66943		REL	5.99812	4.04571e-110	Macrophage Cell	63.9166		VAV1	7.84924	9.05034e-33	Macrophage Cell	230.598
PREX1	5.19741	2.57315e-99	Macrophage Cell	36.6923		ARHGAP4	5.04115	1.05309e-32	Macrophage Cell	32.9259		CD163	10.4874	1.12155e-108	Macrophage Cell	1435.56		2024-03-01	7.79141	9.69749e-33	Macrophage Cell	221.537
NLRP3	8.14041	1.28785e-98	Macrophage Cell	282.168		NCF1	6.41779	3.71761e-32	Macrophage Cell	85.4961		PLCB2	7.7284	8.70526e-109	Macrophage Cell	212.07		BANK1	8.19176	1.31624e-32	Macrophage Cell	292.391
EMB	5.60815	1.06482e-98	Macrophage Cell	48.7776		IGSF6	6.55316	5.2856e-32	Macrophage Cell	93.9071		PSTPIP1	5.85947	6.0428e-110	Macrophage Cell	58.0599		DOCK10	4.65942	1.19859e-32	Macrophage Cell	25.2712
JAML	7.32183	4.60778e-98	Macrophage Cell	159.989		DOCK10	5.26412	7.83967e-32	Macrophage Cell	38.4288		BIN2	6.53674	7.96295e-107	Macrophage Cell	92.8442		CFP	5.69738	3.45874e-32	Macrophage Cell	51.8899
ABI3	6.41215	5.54739e-98	Macrophage Cell	85.163		AOAH	8.10449	9.46196e-32	Macrophage Cell	275.229		CD84	7.60517	1.46347e-103	Macrophage Cell	194.709		DOCK8	5.79956	6.45055e-32	Macrophage Cell	55.6982
TNF	6.57723	4.76428e-93	Macrophage Cell	95.4868		ARRB2	3.33865	2.52971e-31	Macrophage Cell	10.1166		FGL2	6.68598	8.85912e-104	Macrophage Cell	102.963		CASP1	7.15423	1.53438e-31	Macrophage Cell	142.442
IGSF6	7.62284	4.00128e-90	Macrophage Cell	197.107		TNFSF13B	5.50529	4.43248e-31	Macrophage Cell	45.421		PTGER4	5.8161	4.66694e-104	Macrophage Cell	56.3404		BIN2	6.71247	1.90319e-31	Macrophage Cell	104.871
PTGER4	4.13885	3.34264e-88	Macrophage Cell	17.6164		SLC15A3	3.95201	1.42594e-30	Macrophage Cell	15.4765		PADI2	6.74853	1.12074e-101	Macrophage Cell	107.525		TNFAIP8	3.16967	1.00719e-31	Macrophage Cell	8.99844
COTL1	2.88072	1.44905e-87	Macrophage Cell	7.36519		RASGEF1B	2.61953	2.06748e-30	Macrophage Cell	6.14548		LIPA	5.59452	1.06781e-100	Macrophage Cell	48.319		RASGEF1B	4.30341	3.08266e-31	Macrophage Cell	19.7449
PTPN6	5.79786	1.48487e-85	Macrophage Cell	55.6325		SMAP2	3.24452	2.68337e-30	Macrophage Cell	9.4776		LSP1	4.2504	2.51501e-103	Macrophage Cell	19.0326		FMNL1	6.6141	1.4487e-30	Macrophage Cell	97.9583
ZEB2	2.97659	2.63124e-86	Macrophage Cell	7.87124		LPL	3.80892	1.38488e-29	Macrophage Cell	14.0152		B2M	4.15652	3.60573e-102	Macrophage Cell	17.8335		RASSF4	3.88802	1.2034e-30	Macrophage Cell	14.8051
IRF8	4.95287	1.27475e-84	Macrophage Cell	30.9715		MAFB	2.28701	9.10148e-30	Macrophage Cell	4.88045		SH3BGRL3	4.55191	4.61921e-100	Macrophage Cell	23.4564		RHOG	3.37791	2.16952e-30	Macrophage Cell	10.3957
FERMT3	4.65246	5.11725e-84	Macrophage Cell	25.1495		SLA	6.21598	6.84268e-28	Macrophage Cell	74.3354		STAC3	7.13575	7.7014e-97	Macrophage Cell	140.629		SLC9A9	4.35816	4.82488e-29	Macrophage Cell	20.5086
PMAIP1	3.53658	4.32436e-84	Macrophage Cell	11.6042		NCF4	3.96733	1.02294e-27	Macrophage Cell	15.6418		IL1RN	10.7649	2.00992e-95	Macrophage Cell	1740.07		CD84	6.6922	1.12102e-28	Macrophage Cell	103.407
IER5	3.02249	1.89959e-83	Macrophage Cell	8.12566		ABI3	6.30268	1.67474e-27	Macrophage Cell	78.94		RGS19	5.72177	2.11506e-95	Macrophage Cell	52.7746		CD93	4.96976	2.4872e-27	Macrophage Cell	31.3363
PDE4B	3.52526	1.68475e-81	Macrophage Cell	11.5135		TMEM176B	2.38872	1.45027e-27	Macrophage Cell	5.23694		CASP7	5.38096	1.05745e-95	Macrophage Cell	41.6705		CSK	3.06091	3.01509e-27	Macrophage Cell	8.34497
PHACTR1	4.66511	1.17143e-80	Macrophage Cell	25.371		PKIB	4.28458	2.82467e-26	Macrophage Cell	19.4889		UCP2	5.55634	1.58891e-93	Macrophage Cell	47.0572		BST2	2.58169	3.45539e-27	Macrophage Cell	5.9864
RASGEF1B	3.50469	1.90389e-80	Macrophage Cell	11.3506		PIK3CG	6.47312	3.50672e-26	Macrophage Cell	88.8389		PTPN6	5.53478	6.67147e-92	Macrophage Cell	46.3591		CREB5	4.08628	1.82714e-26	Macrophage Cell	16.9861
IER3	2.39714	7.14185e-81	Macrophage Cell	5.26757		PDE4B	3.60778	1.00863e-25	Macrophage Cell	12.1913		SLCO2B1	6.42922	1.32545e-90	Macrophage Cell	86.1761		P2RX7	5.09456	4.57959e-26	Macrophage Cell	34.1677
AREG	4.64143	1.67625e-78	Macrophage Cell	24.958		TSPAN33	4.3723	2.52422e-25	Macrophage Cell	20.7106		SLAMF9	10.8977	2.84541e-89	Macrophage Cell	1907.83		TPM3	2.13553	3.06795e-26	Macrophage Cell	4.39398
TNFAIP8	4.22044	2.18581e-78	Macrophage Cell	18.6414		MSR1	9.4602	5.83042e-25	Macrophage Cell	704.375		GRASP	4.49239	6.40314e-91	Macrophage Cell	22.5084		P2RY13	9.74079	7.34473e-25	Macrophage Cell	855.601
DENND3	5.09759	3.73876e-77	Macrophage Cell	34.2395		STK4	2.2716	5.62063e-25	Macrophage Cell	4.82859		FAM107B	4.16174	3.69463e-90	Macrophage Cell	17.8982		CD163	8.40933	1.03631e-24	Macrophage Cell	339.986
FMNL1	5.47583	1.35126e-76	Macrophage Cell	44.503		LYVE1	5.22226	9.07866e-25	Macrophage Cell	37.3299		ARHGAP4	5.42611	5.67503e-86	Macrophage Cell	42.9955		PLAU	4.82184	3.67263e-24	Macrophage Cell	28.2826
TNFSF13B	4.38541	2.58586e-76	Macrophage Cell	20.8997		GRASP	2.29643	8.21199e-25	Macrophage Cell	4.91239		HPGDS	9.90175	4.43643e-85	Macrophage Cell	956.583		IKZF1	6.0527	3.89087e-24	Macrophage Cell	66.3809
EGR2	3.17992	3.27377e-76	Macrophage Cell	9.06258		DOCK8	2.85421	3.48753e-24	Macrophage Cell	7.23109		JAML	7.63511	1.38845e-84	Macrophage Cell	198.791		PIK3CG	7.63926	1.90433e-23	Macrophage Cell	199.364
CASP1	4.19429	1.67411e-74	Macrophage Cell	18.3066		OSM	6.5246	4.65592e-24	Macrophage Cell	92.066		DUSP6	4.00388	1.02663e-85	Macrophage Cell	16.0431		ORAI1	2.83956	1.55736e-23	Macrophage Cell	7.15803
LTC4S	6.20612	2.91633e-74	Macrophage Cell	73.8291		C3	3.48177	4.75953e-24	Macrophage Cell	11.1717		ARHGAP15	5.50663	3.28632e-81	Macrophage Cell	45.4634		ABCA9	3.00762	1.98387e-23	Macrophage Cell	8.04237
RGS19	5.74918	1.42099e-72	Macrophage Cell	53.787		PPM1M	4.06852	1.65566e-23	Macrophage Cell	16.7782		NCF1	7.96385	3.05439e-80	Macrophage Cell	249.664		PDGFB	4.6899	9.18672e-23	Macrophage Cell	25.8107
ARL4C	3.70475	1.44475e-72	Macrophage Cell	13.0389		LTC4S	2.9505	1.651e-23	Macrophage Cell	7.73018		VSIG4	9.09445	2.42107e-79	Macrophage Cell	546.641		FOLR2	6.68363	9.89533e-23	Macrophage Cell	102.796
THBS1	3.41271	4.42806e-71	Macrophage Cell	10.6495		RGS19	3.17069	2.57777e-23	Macrophage Cell	9.00476		GLIPR2	3.80444	3.35637e-80	Macrophage Cell	13.9717		ABI3	5.63957	1.67371e-22	Macrophage Cell	49.8516
CCRL2	6.50595	1.11759e-70	Macrophage Cell	90.8838		ARHGEF6	2.95557	5.54216e-23	Macrophage Cell	7.75736		DOCK10	6.32305	1.36812e-77	Macrophage Cell	80.0622		CD36	7.78233	3.85875e-22	Macrophage Cell	220.149
TAGAP	5.69418	5.00716e-70	Macrophage Cell	51.7748		PMAIP1	1.80274	5.46993e-23	Macrophage Cell	3.48882		GIMAP4	5.47427	7.73634e-78	Macrophage Cell	44.4549		LPXN	6.27431	4.72813e-22	Macrophage Cell	77.4028
DOK2	5.44348	1.50433e-69	Macrophage Cell	43.5161		ARL5B	1.89894	1.53572e-22	Macrophage Cell	3.72938		P2RY13	9.7217	7.57711e-77	Macrophage Cell	844.35		SLC43A2	3.77184	5.61737e-22	Macrophage Cell	13.6596
UNC93B1	3.61313	6.63344e-69	Macrophage Cell	12.2366		WAS	5.56357	4.97493e-22	Macrophage Cell	47.2936		RPS6KA1	5.61954	1.08158e-76	Macrophage Cell	49.1643		VAMP8	2.02446	5.36251e-22	Macrophage Cell	4.0684
NABP1	2.80846	8.94064e-69	Macrophage Cell	7.00539		DUSP6	1.99784	8.11248e-22	Macrophage Cell	3.99401		RCSD1	4.76452	2.2708e-75	Macrophage Cell	27.1809		CYTIP	5.29345	2.79108e-21	Macrophage Cell	39.2181
PLAU	4.78486	2.85375e-68	Macrophage Cell	27.5667		RCSD1	2.88732	2.82668e-21	Macrophage Cell	7.39896		ARRB2	4.39405	1.19304e-73	Macrophage Cell	21.0252		HAVCR2	7.93986	7.36646e-21	Macrophage Cell	245.548
CAPG	3.50688	1.7338e-66	Macrophage Cell	11.3678		UCP2	2.20412	5.27177e-21	Macrophage Cell	4.60792		SRGN	5.10775	8.13164e-71	Macrophage Cell	34.4816		PMAIP1	5.46653	2.32249e-20	Macrophage Cell	44.2169
PLCB2	6.81689	3.1872e-66	Macrophage Cell	112.743		TGFBR2	1.9023	9.06818e-21	Macrophage Cell	3.73808		ITGA4	5.00837	2.77332e-69	Macrophage Cell	32.1861		ARHGAP25	5.64407	2.68343e-20	Macrophage Cell	50.0074
PRDM1	4.50505	2.70869e-66	Macrophage Cell	22.7067		IQGAP2	3.26514	1.13868e-20	Macrophage Cell	9.61405		SLC4A7	3.97233	8.47774e-69	Macrophage Cell	15.6961		IL1A	5.10539	2.94629e-20	Macrophage Cell	34.4252
CD69	4.57248	1.80816e-65	Macrophage Cell	23.7933		CD163L1	6.43745	4.73289e-20	Macrophage Cell	86.6691		CMTM3	3.93428	1.23031e-67	Macrophage Cell	15.2875		ITGA4	3.95798	4.99929e-20	Macrophage Cell	15.5407
UCP2	4.58888	1.2003e-64	Macrophage Cell	24.0653		CASP1	2.74151	4.65874e-20	Macrophage Cell	6.6877		OSM	6.70585	6.82541e-66	Macrophage Cell	104.391		PLTP	2.41511	3.71926e-20	Macrophage Cell	5.33359
SLC4A7	2.95352	2.34231e-63	Macrophage Cell	7.74636		TMEM176A	2.08662	4.91225e-20	Macrophage Cell	4.24752		STXBP2	6.34734	1.26315e-62	Macrophage Cell	81.4218		WIPF1	3.22869	6.53689e-20	Macrophage Cell	9.37413
GIMAP4	4.77013	6.68119e-63	Macrophage Cell	27.2867		DPYSL2	1.87421	8.91667e-20	Macrophage Cell	3.666		PLAU	5.80502	6.34654e-62	Macrophage Cell	55.9094		HMOX1	2.49475	5.35056e-20	Macrophage Cell	5.6363
AOAH	6.4365	7.54673e-63	Macrophage Cell	86.6123		MAG	5.58705	1.35724e-19	Macrophage Cell	48.0696		PRDM1	4.4508	2.56861e-62	Macrophage Cell	21.8688		DOK2	6.60838	1.12113e-19	Macrophage Cell	97.5713
NCF1	5.83732	3.31594e-62	Macrophage Cell	57.1752		HAVCR2	7.71523	1.85897e-19	Macrophage Cell	210.143		SNX29	4.69607	1.93291e-61	Macrophage Cell	25.9213		EPS8	4.01636	1.84569e-19	Macrophage Cell	16.1825
ST6GAL1	5.23382	1.87577e-61	Macrophage Cell	37.6301		VAV1	4.94347	3.36818e-19	Macrophage Cell	30.7703		ABRACL	3.74101	1.65428e-61	Macrophage Cell	13.3708		RPS6KA1	3.30169	1.96874e-19	Macrophage Cell	9.86071
GRASP	3.05997	1.63119e-61	Macrophage Cell	8.33955		DOCK11	3.44074	2.04718e-18	Macrophage Cell	10.8584		TLR1	5.96574	1.84851e-60	Macrophage Cell	62.4982		RCSD1	3.00676	3.68437e-19	Macrophage Cell	8.03757
PLD4	6.89736	3.40147e-60	Macrophage Cell	119.21		TLR1	2.4683	8.15572e-18	Macrophage Cell	5.53393		PTGS2	3.3607	1.01232e-59	Macrophage Cell	10.2724		RGS19	3.09196	4.67771e-19	Macrophage Cell	8.52653
TPM3	2.18482	4.93123e-58	Macrophage Cell	4.54672		PSTPIP1	4.08243	1.68778e-17	Macrophage Cell	16.9408		SLC15A3	3.67495	1.09859e-55	Macrophage Cell	12.7723		TMEM176A	1.29781	3.06047e-19	Macrophage Cell	2.45856
PAG1	3.37595	2.12901e-56	Macrophage Cell	10.3815		ENPP2	3.08531	3.00014e-17	Macrophage Cell	8.48732		PMAIP1	5.54412	5.2127e-55	Macrophage Cell	46.6603		ZEB2	1.766	6.3448e-19	Macrophage Cell	3.40109
OSM	6.99674	2.91247e-56	Macrophage Cell	127.712		IL1RN	2.52909	3.50346e-17	Macrophage Cell	5.77208		S100A2	6.17228	7.21628e-53	Macrophage Cell	72.1178		LYVE1	6.44134	1.4443e-18	Macrophage Cell	86.9034
DOCK8	4.62113	5.143e-56	Macrophage Cell	24.6093		LY96	4.08732	6.42005e-17	Macrophage Cell	16.9983		ORAI1	3.22548	2.43859e-53	Macrophage Cell	9.35336		PKIB	3.5034	2.06928e-18	Macrophage Cell	11.3404
GPR65	5.42622	1.21129e-55	Macrophage Cell	42.9986		UNC93B1	2.28992	7.46611e-17	Macrophage Cell	4.8903		ECM1	3.50666	3.14266e-52	Macrophage Cell	11.3661		ARHGEF6	2.83847	3.2047e-18	Macrophage Cell	7.1526
RCSD1	3.93328	5.03462e-55	Macrophage Cell	15.2769		TMEM107	1.84341	2.27577e-16	Macrophage Cell	3.58857		CSF1R	8.36522	1.87236e-50	Macrophage Cell	329.748		AIM2	6.27516	8.43103e-18	Macrophage Cell	77.4481
IL1RN	4.02693	9.90241e-55	Macrophage Cell	16.3015		CCR1	9.70476	2.60506e-16	Macrophage Cell	834.494		BCL2	3.34049	2.5517e-50	Macrophage Cell	10.1295		SAMSN1	5.51476	1.62449e-17	Macrophage Cell	45.7203
ICAM1	2.39365	1.65618e-54	Macrophage Cell	5.25485		GLIPR2	2.49836	4.55154e-16	Macrophage Cell	5.65041		CD48	5.59858	1.20241e-49	Macrophage Cell	48.4552		CAMK1D	2.46309	1.8085e-17	Macrophage Cell	5.51396
TNFAIP2	2.63698	5.2614e-54	Macrophage Cell	6.22028		ARHGAP15	4.37396	5.69021e-16	Macrophage Cell	20.7344		TNNI2	6.06976	7.15985e-49	Macrophage Cell	67.1709		HCST	5.01452	4.41159e-17	Macrophage Cell	32.3237
STXBP2	4.16024	1.12477e-53	Macrophage Cell	17.8796		PADI2	4.18103	6.82789e-16	Macrophage Cell	18.1391		MTSS1	2.84269	4.20232e-48	Macrophage Cell	7.17356		SP140	3.42139	6.20485e-17	Macrophage Cell	10.7137
GATM	2.75902	5.82403e-53	Macrophage Cell	6.76936		IL16	4.02277	1.21821e-15	Macrophage Cell	16.2545		RASSF5	3.9991	2.85293e-45	Macrophage Cell	15.99		ATF3	1.49685	3.70148e-17	Macrophage Cell	2.82225
RASSF4	2.34447	1.42629e-52	Macrophage Cell	5.07872		STAC3	3.97342	1.45253e-15	Macrophage Cell	15.7079		DEF6	4.50736	1.53936e-44	Macrophage Cell	22.7431		RHOH	2.65396	8.06709e-17	Macrophage Cell	6.29394
LIMD2	3.1386	3.1182e-52	Macrophage Cell	8.80667		STK10	3.07364	2.11597e-15	Macrophage Cell	8.41893		ABI3	5.83558	2.16077e-44	Macrophage Cell	57.1064		SMAP2	2.36845	1.24926e-16	Macrophage Cell	5.16386
HPGDS	6.8329	1.30279e-51	Macrophage Cell	114.001		ARHGAP22	2.68274	3.12344e-15	Macrophage Cell	6.42074		PLXNC1	4.41339	2.88045e-44	Macrophage Cell	21.309		LY96	3.3298	1.70748e-16	Macrophage Cell	10.0547
DUSP6	2.39656	1.76773e-51	Macrophage Cell	5.26546		SLC2A3	1.81744	3.54608e-15	Macrophage Cell	3.52454		PLD4	8.39142	5.05494e-44	Macrophage Cell	335.79		TNFSF13B	6.49012	3.53252e-16	Macrophage Cell	89.8917
TSPAN33	3.94592	2.04858e-50	Macrophage Cell	15.4114		TCIRG1	1.95713	4.80391e-15	Macrophage Cell	3.8829		MAG	5.30294	9.21815e-44	Macrophage Cell	39.4771		RNASE6	7.03711	4.5038e-16	Macrophage Cell	131.335
ANXA1	2.03898	9.74298e-50	Macrophage Cell	4.10955		CYTIP	2.94753	5.91463e-15	Macrophage Cell	7.71425		CD44	3.79488	1.24502e-43	Macrophage Cell	13.8795		ARHGAP9	4.16691	6.97764e-16	Macrophage Cell	17.9624
IL1R2	6.35284	8.04171e-49	Macrophage Cell	81.7328		PLCG2	3.30513	8.12338e-15	Macrophage Cell	9.88425		CD163L1	8.99292	3.97812e-42	Macrophage Cell	509.494		GPSM3	2.13876	7.72504e-16	Macrophage Cell	4.40383
VMO1	2.37197	2.62258e-48	Macrophage Cell	5.17646		PAG1	1.75619	1.73353e-14	Macrophage Cell	3.37805		RUNX1	4.04795	4.16006e-42	Macrophage Cell	16.5407		GAS7	2.58918	1.9878e-15	Macrophage Cell	6.01758
KMO	5.53033	1.09028e-47	Macrophage Cell	46.2164		IL10RA	4.65394	1.95993e-14	Macrophage Cell	25.1753		ARHGAP22	4.93144	2.96017e-41	Macrophage Cell	30.5148		STK10	3.17301	2.96769e-15	Macrophage Cell	9.01927
ARHGAP30	4.13355	9.20718e-46	Macrophage Cell	17.5518		HPGDS	6.65703	2.24259e-14	Macrophage Cell	100.917		TNFSF8	5.88312	7.58184e-41	Macrophage Cell	59.0194		TMEM243	2.40042	3.01981e-15	Macrophage Cell	5.27957
CYTIP	4.42101	2.51099e-45	Macrophage Cell	21.4219		LIMD2	2.0547	6.32314e-14	Macrophage Cell	4.15458		LPXN	4.34311	9.32791e-41	Macrophage Cell	20.2958		IL16	4.50931	3.70234e-15	Macrophage Cell	22.7739
ARHGAP24	2.62688	3.11486e-45	Macrophage Cell	6.1769		ST6GAL1	2.66715	8.07274e-14	Macrophage Cell	6.35175		LIMD2	3.04997	1.62137e-40	Macrophage Cell	8.28192		MATK	6.05621	4.82504e-15	Macrophage Cell	66.5428
STARD4	3.03321	5.24476e-45	Macrophage Cell	8.18626		SLC1A3	3.4225	4.94153e-13	Macrophage Cell	10.722		PSMB9	2.59317	4.29382e-40	Macrophage Cell	6.03423		SH3BP1	2.40443	8.15298e-15	Macrophage Cell	5.29426
IKZF1	5.3048	4.17428e-44	Macrophage Cell	39.5279		ARHGAP9	4.26377	5.14588e-13	Macrophage Cell	19.2098		MS4A4A	9.24557	2.72638e-39	Macrophage Cell	607.007		ARHGAP19	4.46407	1.10034e-14	Macrophage Cell	22.0709
DEF6	4.75775	1.01258e-43	Macrophage Cell	27.0536		SLAMF9	4.89548	5.85305e-13	Macrophage Cell	29.7636		IL10RA	4.05022	2.45547e-39	Macrophage Cell	16.5668		ARHGAP4	5.0348	1.25879e-14	Macrophage Cell	32.7813
STK4	2.32957	1.19611e-43	Macrophage Cell	5.02657		HSPH1	1.41558	6.01348e-13	Macrophage Cell	2.66767		CDA	2.98818	7.5779e-38	Macrophage Cell	7.9347		TMEM176B	1.05626	8.709e-15	Macrophage Cell	2.07954
PSTPIP1	5.09458	2.11148e-43	Macrophage Cell	34.1682		FGR	5.54995	1.98049e-12	Macrophage Cell	46.849		ABCA6	3.04739	1.4887e-36	Macrophage Cell	8.26713		CHD7	2.59748	1.27885e-14	Macrophage Cell	6.05227
NR4A3	2.15474	3.34799e-43	Macrophage Cell	4.45289		ANKRD44	2.4294	3.69261e-12	Macrophage Cell	5.38671		EMB	4.73046	1.29462e-35	Macrophage Cell	26.5467		AKNA	3.10523	1.43107e-14	Macrophage Cell	8.60532
DPYSL2	2.03892	3.53586e-43	Macrophage Cell	4.10939		RHOG	1.61208	5.483e-12	Macrophage Cell	3.05693		ARL5B	3.69981	1.27801e-35	Macrophage Cell	12.9943		SEMA4D	3.20255	3.95694e-14	Macrophage Cell	9.20585
ARL4A	2.10023	5.70619e-43	Macrophage Cell	4.28777		GADD45B	1.24807	6.05926e-12	Macrophage Cell	2.37523		CCR5	4.53471	2.86846e-35	Macrophage Cell	23.1785		ABRACL	1.82812	4.65794e-14	Macrophage Cell	3.55074
PECAM1	4.04044	3.03381e-42	Macrophage Cell	16.4549		VCAM1	2.04265	7.02975e-12	Macrophage Cell	4.12001		PIK3CG	5.42576	7.32175e-35	Macrophage Cell	42.985		PLCG2	3.32927	9.61215e-14	Macrophage Cell	10.051
RPS6KA1	4.52233	5.88028e-42	Macrophage Cell	22.9803		ANTXR2	1.6661	1.05829e-11	Macrophage Cell	3.17354		VAV1	5.07933	8.64702e-35	Macrophage Cell	33.809		PTGER4	2.10879	1.70455e-13	Macrophage Cell	4.3133
TLR1	4.1874	7.64299e-42	Macrophage Cell	18.2194		CXCL10	3.74567	1.42546e-11	Macrophage Cell	13.4141		CCL3	10.1531	1.46755e-34	Macrophage Cell	1138.62		ARHGAP22	3.70257	2.06906e-13	Macrophage Cell	13.0192
HSPH1	1.87178	5.84027e-42	Macrophage Cell	3.65985		RUNX3	3.07501	1.46707e-11	Macrophage Cell	8.42697		IER3	2.37196	1.48481e-34	Macrophage Cell	5.17644		TNFAIP2	2.7714	2.23028e-13	Macrophage Cell	6.8277
ARL5B	2.22286	1.3945e-41	Macrophage Cell	4.66818		PAQR8	2.80882	2.38414e-11	Macrophage Cell	7.00711		EPS8	2.77959	2.76507e-34	Macrophage Cell	6.86657		DENND1C	5.91097	2.60113e-13	Macrophage Cell	60.1697
MTSS1	2.42646	1.84968e-41	Macrophage Cell	5.37572		RPS6KA1	1.7139	2.71969e-11	Macrophage Cell	3.28047		SLC11A1	2.79517	3.68182e-34	Macrophage Cell	6.94112		TGFBR2	1.76065	2.08019e-13	Macrophage Cell	3.38851
CD48	4.39044	1.2288e-40	Macrophage Cell	20.9726		PECAM1	2.71697	3.36099e-11	Macrophage Cell	6.5749		PPM1M	3.20252	4.60274e-34	Macrophage Cell	9.20564		SASH1	1.84686	3.36855e-13	Macrophage Cell	3.59716
SLC43A2	2.81741	1.20441e-40	Macrophage Cell	7.04894		GIMAP6	3.91212	7.66138e-11	Macrophage Cell	15.0544		CDKN2B	2.9838	4.76567e-34	Macrophage Cell	7.9107		BATF	2.99274	5.89248e-13	Macrophage Cell	7.95983
FRMD4A	2.72087	1.82629e-40	Macrophage Cell	6.5927		CSK	2.0185	8.18586e-11	Macrophage Cell	4.05161		S100A4	2.40477	4.92032e-34	Macrophage Cell	5.29552		DOCK11	2.85864	6.49809e-13	Macrophage Cell	7.25329
ARHGAP22	4.23645	3.44297e-40	Macrophage Cell	18.8494		GPR155	2.18274	1.72748e-10	Macrophage Cell	4.54014		TGFBR2	2.75009	1.40509e-32	Macrophage Cell	6.7276		MMP12	6.23835	1.12913e-12	Macrophage Cell	75.4972
CD44	1.96566	5.34167e-40	Macrophage Cell	3.90591		ITGA4	4.37412	2.74409e-10	Macrophage Cell	20.7367		CCR1	9.90486	5.60338e-32	Macrophage Cell	958.652		RASSF5	2.80698	1.36454e-12	Macrophage Cell	6.99817
CMTM3	2.20708	1.83994e-39	Macrophage Cell	4.61739		ITGAL	3.93446	1.03173e-09	Macrophage Cell	15.2894		ARHGAP25	4.4136	3.45739e-31	Macrophage Cell	21.3122		ITGA6	1.93574	1.767e-12	Macrophage Cell	3.82575
2024-09-06	2.78865	8.492e-39	Macrophage Cell	6.90984		AKNA	1.97466	3.90745e-09	Macrophage Cell	3.93037		PECAM1	3.60846	8.35306e-31	Macrophage Cell	12.1971		CCL8	4.81613	3.41461e-12	Macrophage Cell	28.1709
LMO2	3.48812	2.28571e-38	Macrophage Cell	11.2209		PRDM1	1.35718	4.25244e-09	Macrophage Cell	2.56184		DPYSL2	2.10756	5.57354e-31	Macrophage Cell	4.30963		DNASE1L3	9.44859	4.20527e-12	Macrophage Cell	698.73
BIN2	5.24035	6.25287e-38	Macrophage Cell	37.8009		EPS8	1.58828	4.47021e-09	Macrophage Cell	3.00691		CYTIP	3.85995	4.79461e-30	Macrophage Cell	14.5198		STXBP2	2.11739	4.48059e-12	Macrophage Cell	4.33909
CX3CR1	6.43735	1.44325e-37	Macrophage Cell	86.6633		ARHGAP25	2.64114	5.17886e-09	Macrophage Cell	6.23826		PTPN22	3.34034	6.99453e-30	Macrophage Cell	10.1284		TRPV2	2.53235	4.87222e-12	Macrophage Cell	5.78515
IGF1	3.16272	1.51111e-37	Macrophage Cell	8.95519		TRAF3IP3	3.78098	5.33828e-09	Macrophage Cell	13.7464		RNASE1	3.10653	1.20132e-29	Macrophage Cell	8.61309		PRKCB	1.98312	8.99366e-12	Macrophage Cell	3.95348
SASH3	6.00151	3.28289e-37	Macrophage Cell	64.0672		PTGER4	1.27466	5.40794e-09	Macrophage Cell	2.41942		CAMP	8.07967	5.72215e-29	Macrophage Cell	270.534		DUSP6	1.8056	1.14846e-11	Macrophage Cell	3.49575
UPP1	2.0691	2.82075e-36	Macrophage Cell	4.19624		BST2	1.18016	8.06043e-09	Macrophage Cell	2.26602		DOCK11	2.51301	6.58061e-29	Macrophage Cell	5.7081		TSC22D4	1.65311	1.21802e-11	Macrophage Cell	3.14512
FGR	5.30587	8.42591e-36	Macrophage Cell	39.5573		SNX18	1.27442	1.05288e-08	Macrophage Cell	2.41901		TRAF3IP3	3.93861	1.32107e-28	Macrophage Cell	15.3334		CXCR4	3.25703	1.58519e-11	Macrophage Cell	9.56016
WIPF1	1.97889	3.08951e-35	Macrophage Cell	3.94191		IL1R2	2.62878	1.07987e-08	Macrophage Cell	6.18503		CLDN1	3.75197	1.6502e-28	Macrophage Cell	13.4728		TRAF3IP3	4.63751	1.8487e-11	Macrophage Cell	24.8903
STK10	3.01868	1.84237e-34	Macrophage Cell	8.10427		CD244	7.63838	1.48475e-08	Macrophage Cell	199.242		ZEB2	2.07451	1.02189e-28	Macrophage Cell	4.21201		PLCB2	5.09503	2.55042e-11	Macrophage Cell	34.1788
CCR5	6.60953	1.67881e-33	Macrophage Cell	97.649		CST7	3.06872	1.93591e-08	Macrophage Cell	8.39026		CSF1	2.32973	2.27482e-28	Macrophage Cell	5.02712		PAG1	2.2932	2.58898e-11	Macrophage Cell	4.90141
ABRACL	2.78989	4.77216e-33	Macrophage Cell	6.91577		C5AR1	5.27943	1.98588e-08	Macrophage Cell	38.8388		NFE2L3	3.77949	7.13952e-28	Macrophage Cell	13.7322		NUAK2	2.43952	3.47131e-11	Macrophage Cell	5.42461
FSCN1	1.8292	4.50524e-33	Macrophage Cell	3.55339		EGFL7	1.34853	2.87488e-08	Macrophage Cell	2.54652		TNFAIP8	2.68867	2.29101e-27	Macrophage Cell	6.44717		PRCP	2.33136	3.7715e-11	Macrophage Cell	5.03279
DOCK10	4.50377	9.14826e-33	Macrophage Cell	22.6866		PLD4	6.68509	3.00005e-08	Macrophage Cell	102.9		LY96	3.62441	1.14281e-26	Macrophage Cell	12.3326		ANXA3	1.77743	3.66055e-11	Macrophage Cell	3.42815
PSMB8	1.80671	9.08028e-33	Macrophage Cell	3.49844		FOS	0.753451	2.86065e-08	Macrophage Cell	1.68582		HMOX1	2.4273	9.62635e-27	Macrophage Cell	5.37884		TCIRG1	1.97113	4.91258e-11	Macrophage Cell	3.92075
VAV1	5.51064	1.66194e-32	Macrophage Cell	45.5898		TNFSF8	6.16076	3.46814e-08	Macrophage Cell	71.5439		SAMD9L	2.49914	4.74041e-26	Macrophage Cell	5.65348		TNFRSF1B	2.63268	5.38546e-11	Macrophage Cell	6.20177
TCHH	6.5652	2.89227e-32	Macrophage Cell	94.6941		NCAPH	3.69157	3.68161e-08	Macrophage Cell	12.9203		STK4	3.07267	9.91064e-26	Macrophage Cell	8.41326		TPST2	1.77894	5.47412e-11	Macrophage Cell	3.43173
P2RY13	7.0866	6.83794e-32	Macrophage Cell	135.919		CCR5	3.91546	3.71065e-08	Macrophage Cell	15.0894		LYVE1	4.0764	1.5167e-25	Macrophage Cell	16.8701		COL14A1	2.17518	7.35532e-11	Macrophage Cell	4.51642
ST3GAL6	2.11768	1.0371e-31	Macrophage Cell	4.33996		SLC4A7	1.08767	5.51831e-08	Macrophage Cell	2.12531		IFI35	2.0007	1.09711e-25	Macrophage Cell	4.00194		EGFL7	2.11005	1.68311e-10	Macrophage Cell	4.31707
DOCK11	3.20032	1.49229e-31	Macrophage Cell	9.19161		SASH3	4.60007	5.82912e-08	Macrophage Cell	24.2526		SH3BP1	2.96178	7.1677e-25	Macrophage Cell	7.79084		FAM167B	3.47403	2.06239e-10	Macrophage Cell	11.1118
LSP1	1.73439	1.61232e-31	Macrophage Cell	3.32739		TMEM71	3.62028	6.78486e-08	Macrophage Cell	12.2974		NR4A2	1.90631	6.2248e-25	Macrophage Cell	3.7485		PLAUR	3.57429	2.09287e-10	Macrophage Cell	11.9116
ITGA4	3.07808	3.28705e-31	Macrophage Cell	8.44489		SNX29	1.27708	1.16984e-07	Macrophage Cell	2.42348		ITGA6	2.10476	2.1136e-24	Macrophage Cell	4.30126		LIPA	1.60785	2.37479e-10	Macrophage Cell	3.04797
SH3BP5	1.71963	2.73513e-30	Macrophage Cell	3.29352		FRMD3	2.87466	1.18647e-07	Macrophage Cell	7.33428		CSK	2.39191	2.5937e-24	Macrophage Cell	5.24852		SASH3	5.92266	4.70776e-10	Macrophage Cell	60.6595
ARHGAP15	2.49737	3.23004e-30	Macrophage Cell	5.64656		INSIG1	1.12021	1.23451e-07	Macrophage Cell	2.17379		SLC39A10	2.17332	3.06917e-24	Macrophage Cell	4.51059		ACP5	2.10536	1.00153e-09	Macrophage Cell	4.30306
CSK	2.3984	3.98455e-29	Macrophage Cell	5.27218		VWF	2.12207	1.42274e-07	Macrophage Cell	4.35318		PSMB8	2.0473	5.18589e-24	Macrophage Cell	4.13331		MKI67	3.31586	1.22788e-09	Macrophage Cell	9.95804
ENG	1.85095	7.71099e-29	Macrophage Cell	3.60737		JAML	1.61252	1.61923e-07	Macrophage Cell	3.05787		MMP9	6.28218	4.91486e-23	Macrophage Cell	77.8257		SNX18	1.62604	1.16197e-09	Macrophage Cell	3.08665
IL16	4.17688	9.44155e-29	Macrophage Cell	18.087		KIFC1	2.35035	1.74739e-07	Macrophage Cell	5.09949		ISG20	2.33475	6.56607e-23	Macrophage Cell	5.04463		ITPRIPL1	3.09768	1.31229e-09	Macrophage Cell	8.5604
LIPA	1.94144	1.04111e-28	Macrophage Cell	3.84088		SLC43A2	2.01506	2.79301e-07	Macrophage Cell	4.04196		WIPF1	1.87789	1.85805e-22	Macrophage Cell	3.67538		AOAH	7.33694	2.39275e-09	Macrophage Cell	161.674
SLC15A3	2.11689	4.89511e-28	Macrophage Cell	4.33759		SCML4	3.34017	2.95525e-07	Macrophage Cell	10.1272		TNFRSF1B	3.56813	4.97961e-22	Macrophage Cell	11.8608		SLC9A3R1	1.86378	2.28483e-09	Macrophage Cell	3.6396
PSMB9	1.72771	5.98632e-28	Macrophage Cell	3.31203		MTSS1	1.00039	5.00786e-07	Macrophage Cell	2.00054		FAS	3.03533	7.64931e-22	Macrophage Cell	8.1983		JAML	3.96926	3.37959e-09	Macrophage Cell	15.6627
ZC3HAV1	1.63526	7.44754e-28	Macrophage Cell	3.10645		KLF2	1.00427	5.02006e-07	Macrophage Cell	2.00592		STEAP4	3.26777	3.29981e-21	Macrophage Cell	9.63156		PRDM1	2.15333	3.77306e-09	Macrophage Cell	4.44854
P2RX7	2.68621	3.16268e-27	Macrophage Cell	6.43619		CD36	3.68742	5.28264e-07	Macrophage Cell	12.8832		ARHGAP30	4.21751	1.40983e-20	Macrophage Cell	18.6035		IL7R	3.83278	4.59335e-09	Macrophage Cell	14.2489
S100A4	1.36217	1.13267e-25	Macrophage Cell	2.57071		IER5	0.97099	5.87729e-07	Macrophage Cell	1.96019		RARRES1	1.91911	3.69459e-20	Macrophage Cell	3.78191		TSPAN13	1.8325	5.36051e-09	Macrophage Cell	3.56153
MICAL1	3.42653	2.34132e-25	Macrophage Cell	10.752		ADGRG6	1.964	6.94701e-07	Macrophage Cell	3.90143		SCML4	4.01662	9.63496e-20	Macrophage Cell	16.1853		LFNG	2.17892	7.63057e-09	Macrophage Cell	4.52814
ARHGAP9	4.33266	1.55272e-24	Macrophage Cell	20.1494		KLF6	0.912972	7.73521e-07	Macrophage Cell	1.88292		SLC1A3	3.42688	1.73905e-19	Macrophage Cell	10.7546		STK4	1.67375	7.64711e-09	Macrophage Cell	3.19042
CCL8	4.35302	2.88771e-24	Macrophage Cell	20.4357		FAM78A	4.20458	9.35023e-07	Macrophage Cell	18.4376		ITGB7	3.10793	2.20084e-19	Macrophage Cell	8.62147		BTG1	1.02299	7.92278e-09	Macrophage Cell	2.03213
LPXN	3.09918	2.93276e-24	Macrophage Cell	8.56934		PTPN22	2.62922	1.22436e-06	Macrophage Cell	6.18691		ANXA3	2.20008	3.6601e-19	Macrophage Cell	4.59503		TLR1	4.58664	1.18175e-08	Macrophage Cell	24.028
PTPN22	3.11418	1.01165e-23	Macrophage Cell	8.65887		HMOX1	1.10868	1.92842e-06	Macrophage Cell	2.15648		EGFL7	1.88782	6.01435e-19	Macrophage Cell	3.70076		IL1RN	5.04263	2.02576e-08	Macrophage Cell	32.9598
TRPV2	3.691	4.20096e-23	Macrophage Cell	12.9152		CARD11	5.00108	2.06339e-06	Macrophage Cell	32.024		SEMA4D	2.11984	8.65449e-19	Macrophage Cell	4.34647		KCNJ10	4.85796	2.361e-08	Macrophage Cell	28.9995
BATF	4.58206	2.4275e-22	Macrophage Cell	23.9518		IL7R	2.42416	3.8899e-06	Macrophage Cell	5.36715		ALOX5AP	29.1831	1.152e-18	Macrophage Cell	609536700		ADAP1	2.77099	2.68448e-08	Macrophage Cell	6.82578
SLC9A9	1.90011	1.5895e-20	Macrophage Cell	3.73241		CCR6	3.94115	5.01444e-06	Macrophage Cell	15.3605		ST3GAL6	3.79995	2.65399e-18	Macrophage Cell	13.9283		PIK3R6	3.67731	3.70679e-08	Macrophage Cell	12.7932
SORL1	1.48515	2.14656e-20	Macrophage Cell	2.79946		PLVAP	2.62318	6.82179e-06	Macrophage Cell	6.16107		LFNG	2.98037	2.50667e-18	Macrophage Cell	7.89188		DEPDC7	3.2441	7.77163e-08	Macrophage Cell	9.47482
ARHGAP25	4.64014	2.41491e-20	Macrophage Cell	24.9357		CALCRL	1.10506	8.14401e-06	Macrophage Cell	2.15108		TTC39C	2.88773	3.34211e-18	Macrophage Cell	7.40105		IL2RG	3.39668	7.89068e-08	Macrophage Cell	10.5318
EGFL7	1.69668	3.60869e-20	Macrophage Cell	3.24155		RHOH	3.29649	8.62669e-06	Macrophage Cell	9.82519		FGR	4.21059	1.45339e-17	Macrophage Cell	18.5146		CXCL10	1.89768	9.26685e-08	Macrophage Cell	3.72614
ANKRD44	1.97507	3.78259e-20	Macrophage Cell	3.93148		XYLT1	1.21652	1.02967e-05	Macrophage Cell	2.32385		RCAN1	1.73451	2.08071e-17	Macrophage Cell	3.32767		CD69	4.15524	9.90823e-08	Macrophage Cell	17.8178
PADI2	3.22266	4.36445e-20	Macrophage Cell	9.33508		DNASE1L3	3.09471	1.28355e-05	Macrophage Cell	8.54281		TIE1	2.8484	7.32589e-17	Macrophage Cell	7.202		SLC4A7	1.58429	1.5467e-07	Macrophage Cell	2.99859
SH3BP1	2.82441	9.24011e-20	Macrophage Cell	7.08322		ATP8A1	1.70796	2.02954e-05	Macrophage Cell	3.26698		NLRP3	7.74108	8.29617e-17	Macrophage Cell	213.942		IL1RL1	6.28187	2.26123e-07	Macrophage Cell	77.8092
CCL5	2.35799	1.15048e-19	Macrophage Cell	5.12656		CAMP	3.88875	2.10413e-05	Macrophage Cell	14.8126		INSIG1	1.57943	6.53866e-17	Macrophage Cell	2.98852		SNX29	1.80695	3.93027e-07	Macrophage Cell	3.49903
PIK3CG	5.25912	1.63419e-19	Macrophage Cell	38.296		CD69	1.89653	2.67836e-05	Macrophage Cell	3.72316		EZR	1.72046	1.31759e-16	Macrophage Cell	3.29542		LTB	3.15345	5.3206e-07	Macrophage Cell	8.8978
MBP	1.52194	2.16485e-19	Macrophage Cell	2.87178		DEF6	1.38087	2.99546e-05	Macrophage Cell	2.60425		CTSC	1.52225	2.03217e-16	Macrophage Cell	2.87238		SPN	4.16736	5.86868e-07	Macrophage Cell	17.968
VCAN	2.0904	2.3154e-19	Macrophage Cell	4.25866		PARP8	1.08953	3.26771e-05	Macrophage Cell	2.12805		TNF	7.34912	2.88996e-16	Macrophage Cell	163.045		MS4A4A	28.543	7.33622e-07	Macrophage Cell	391122430
CXCL10	2.85794	2.53717e-19	Macrophage Cell	7.24977		GJC2	2.66876	3.39511e-05	Macrophage Cell	6.35883		IL1R2	5.6902	9.94747e-16	Macrophage Cell	51.6321		CXCL1	1.30975	8.16974e-07	Macrophage Cell	2.47899
TCIRG1	1.49106	2.94838e-18	Macrophage Cell	2.81095		NCAM1	0.956089	5.63787e-05	Macrophage Cell	1.94004		OTUD1	3.92558	1.39891e-15	Macrophage Cell	15.1956		CMTM3	1.28684	1.08926e-06	Macrophage Cell	2.43993
DDIT4	1.19596	2.97202e-18	Macrophage Cell	2.29098		ARHGAP30	0.884416	6.25367e-05	Macrophage Cell	1.84602		PDGFB	2.27502	1.79383e-15	Macrophage Cell	4.84004		CKB	0.97921	1.09079e-06	Macrophage Cell	1.97139
RASSF5	1.54853	9.46168e-18	Macrophage Cell	2.92519		GATM	0.836903	7.19904e-05	Macrophage Cell	1.78621		DOK2	3.18071	4.35696e-15	Macrophage Cell	9.06755		MAG	3.07111	2.97476e-06	Macrophage Cell	8.40422
EREG	5.09885	1.25198e-17	Macrophage Cell	34.2694		AIM2	0.874548	7.48406e-05	Macrophage Cell	1.83343		WARS	1.58579	4.39658e-15	Macrophage Cell	3.00173		CLGN	6.98989	4.71105e-06	Macrophage Cell	127.106
GIMAP6	3.39126	1.71129e-17	Macrophage Cell	10.4923		DDIT4	0.817111	8.26251e-05	Macrophage Cell	1.76187		TMEM243	1.62881	4.44152e-15	Macrophage Cell	3.09258		TSLP	2.04235	5.96816e-06	Macrophage Cell	4.11916
TRIM14	2.34384	2.4838e-17	Macrophage Cell	5.07654		ITPRIPL1	3.30418	0.000103457	Macrophage Cell	9.87775		IFI44L	2.81174	1.41821e-14	Macrophage Cell	7.02131		SLAMF7	5.67367	6.33781e-06	Macrophage Cell	51.044
ADAP1	3.00512	6.09702e-17	Macrophage Cell	8.02845		SATB1	0.755888	0.000188568	Macrophage Cell	1.68867		CHD7	1.98697	1.64406e-14	Macrophage Cell	3.96404		LSP1	1.13958	7.31241e-06	Macrophage Cell	2.20317
MMP9	5.55772	6.91095e-17	Macrophage Cell	47.1021		FRMD4A	0.793154	0.000216185	Macrophage Cell	1.73286		NR4A1	1.26533	2.37246e-14	Macrophage Cell	2.40382		TSPAN33	2.44074	7.71557e-06	Macrophage Cell	5.42922
IL1A	5.80653	3.57284e-16	Macrophage Cell	55.968		PIK3R1	0.726514	0.000219824	Macrophage Cell	1.65464		IKZF1	4.96506	3.30923e-14	Macrophage Cell	31.2343		MAP3K1	1.26136	7.74754e-06	Macrophage Cell	2.39721
CAMK1D	2.80723	6.75618e-16	Macrophage Cell	6.99938		GIMAP8	3.6293	0.000258312	Macrophage Cell	12.3745		PIK3R1	1.34698	5.27291e-14	Macrophage Cell	2.54379		CAPN3	4.47769	1.16193e-05	Macrophage Cell	22.2802
APH1A	1.14592	2.68258e-15	Macrophage Cell	2.21287		PSMB9	0.877134	0.000261959	Macrophage Cell	1.83672		CARD11	3.71591	1.17649e-13	Macrophage Cell	13.1401		LY9	4.36425	1.3027e-05	Macrophage Cell	20.5954
CHD7	1.61663	4.52608e-15	Macrophage Cell	3.06657		ARHGAP24	1.14556	0.000294313	Macrophage Cell	2.21232		PLVAP	3.85206	1.54184e-13	Macrophage Cell	14.4406		FGR	4.88468	1.49481e-05	Macrophage Cell	29.5417
DPEP2	5.5333	9.87875e-15	Macrophage Cell	46.3115		PHACTR1	0.807954	0.00034107	Macrophage Cell	1.75073		PLAUR	5.17999	1.66284e-13	Macrophage Cell	36.2519		CD244	6.14968	1.56741e-05	Macrophage Cell	70.9969
CHML	1.62417	1.17076e-14	Macrophage Cell	3.08265		DOK2	3.3677	0.000345363	Macrophage Cell	10.3224		IL1A	2.64455	2.78706e-13	Macrophage Cell	6.25302		ANGPTL7	1.81924	1.58464e-05	Macrophage Cell	3.52894
RPS6KA4	1.6039	1.22978e-14	Macrophage Cell	3.03965		ICAM1	1.08053	0.00034537	Macrophage Cell	2.11481		PAQR8	2.16627	6.5253e-13	Macrophage Cell	4.48861		S1PR1	1.50835	1.76673e-05	Macrophage Cell	2.84485
SLC39A10	1.56641	1.66056e-14	Macrophage Cell	2.96168		NFE2L3	1.35595	0.000356571	Macrophage Cell	2.55966		CXCL1	5.71709	7.43407e-13	Macrophage Cell	52.6037		EGR2	1.10159	1.84306e-05	Macrophage Cell	2.14592
ARHGEF6	1.56249	2.44384e-14	Macrophage Cell	2.95363		SPN	3.61072	0.000416359	Macrophage Cell	12.2162		TOP2A	3.47641	1.17152e-12	Macrophage Cell	11.1302		PSTPIP1	2.4455	2.76125e-05	Macrophage Cell	5.44714
SNX18	1.41356	3.02207e-14	Macrophage Cell	2.66393		PTGIR	2.67758	0.000423014	Macrophage Cell	6.39781		VCAN	2.58865	2.23082e-12	Macrophage Cell	6.01535		DPEP2	3.87733	3.36462e-05	Macrophage Cell	14.6958
CFP	4.96554	3.36603e-14	Macrophage Cell	31.2447		CMTM3	0.814788	0.000724703	Macrophage Cell	1.75904		IFIT2	1.61992	2.33382e-12	Macrophage Cell	3.07357		APOLD1	1.65472	4.23636e-05	Macrophage Cell	3.14861
MAP3K1	1.70921	4.21011e-14	Macrophage Cell	3.26981		FCHO1	4.74334	0.00143753	Macrophage Cell	26.7848		BTG1	1.30349	2.32105e-12	Macrophage Cell	2.46825		ITGAL	4.06501	4.59102e-05	Macrophage Cell	16.7375
ANKRD37	1.09044	4.1634e-14	Macrophage Cell	2.12939		CCRL2	5.69294	0.00195563	Macrophage Cell	51.7303		SASH3	3.37209	6.29029e-12	Macrophage Cell	10.3538		PLEKHM3	1.46665	4.88607e-05	Macrophage Cell	2.7638
EZR	1.08107	4.73974e-14	Macrophage Cell	2.1156		CD28	2.58766	0.00212082	Macrophage Cell	6.01124		FCER1G	28.3832	7.22908e-12	Macrophage Cell	350091740		KMO	5.43421	5.44318e-05	Macrophage Cell	43.2376
CD52	2.23072	6.64011e-14	Macrophage Cell	4.69369		GK	0.666414	0.0021448	Macrophage Cell	1.58712		BATF	2.88209	7.43844e-12	Macrophage Cell	7.37219		SAMHD1	0.986108	6.19136e-05	Macrophage Cell	1.98083
IFI44L	1.33191	9.2294e-14	Macrophage Cell	2.51735		RASGEF1C	2.83364	0.00219571	Macrophage Cell	7.12869		ADGRG6	1.85558	7.14454e-12	Macrophage Cell	3.61897		SLFN5	1.07355	6.25267e-05	Macrophage Cell	2.1046
CST7	2.6372	9.62358e-14	Macrophage Cell	6.22122		DENND3	0.942306	0.00246208	Macrophage Cell	1.9216		BMP2	1.70655	1.17193e-11	Macrophage Cell	3.2638		PTPN22	2.34382	7.37941e-05	Macrophage Cell	5.07643
PDGFB	1.50273	1.6798e-13	Macrophage Cell	2.83379		TTC39C	1.15164	0.00276636	Macrophage Cell	2.22166		ARHGEF6	1.83121	1.51439e-11	Macrophage Cell	3.55836		GIMAP6	1.74012	7.41212e-05	Macrophage Cell	3.34062
PIK3R1	1.0224	3.8004e-13	Macrophage Cell	2.0313		LYSMD2	1.03683	0.00286192	Macrophage Cell	2.05172		MKI67	4.66529	3.03018e-11	Macrophage Cell	25.3741		TNNI2	1.8759	9.59943e-05	Macrophage Cell	3.6703
SQLE	1.11977	5.76002e-13	Macrophage Cell	2.17312		MICAL1	0.946219	0.00313611	Macrophage Cell	1.92682		SQLE	1.34482	2.89522e-11	Macrophage Cell	2.53999		CENPF	2.0342	9.97137e-05	Macrophage Cell	4.09594
ARAP2	1.45862	1.04707e-12	Macrophage Cell	2.74846		NR4A1	0.52771	0.00317366	Macrophage Cell	1.44164		GIMAP6	2.40903	6.32728e-11	Macrophage Cell	5.31118		SLC2A5	4.95781	0.000104743	Macrophage Cell	31.0777
SPN	3.59764	1.61654e-12	Macrophage Cell	12.1059		BTLA	5.41729	0.00341789	Macrophage Cell	42.7332		ALCAM	1.37209	6.82807e-11	Macrophage Cell	2.58846		GPR171	3.25335	0.000114004	Macrophage Cell	9.53579
CD28	4.40003	2.5716e-12	Macrophage Cell	21.1126		P2RY10	2.09759	0.00504085	Macrophage Cell	4.27992		TRPV2	1.54119	8.81452e-11	Macrophage Cell	2.91035		DEF6	1.73713	0.000127215	Macrophage Cell	3.33372
SLC2A3	0.934563	3.23857e-12	Macrophage Cell	1.91131		IRF4	2.45224	0.00528419	Macrophage Cell	5.47266		ITGAL	2.46601	9.77975e-11	Macrophage Cell	5.52514		TRIM14	3.35726	0.000143373	Macrophage Cell	10.2479
CYTL1	1.31039	9.96249e-12	Macrophage Cell	2.48009		DPEP2	2.73202	0.00537371	Macrophage Cell	6.64383		ANKRD44	1.47941	9.24003e-10	Macrophage Cell	2.78835		RAPGEF5	1.3823	0.000156849	Macrophage Cell	2.60683
VEGFA	1.002	1.26475e-11	Macrophage Cell	2.00278		SMPD3	3.71382	0.00582487	Macrophage Cell	13.1212		FCHO1	4.84492	1.07354e-09	Macrophage Cell	28.7387		KIF21B	1.61198	0.000216606	Macrophage Cell	3.05671
TMEM107	1.14462	1.31702e-11	Macrophage Cell	2.21087		LAPTM5	5.22115	0.00602413	Macrophage Cell	37.3011		LCP2	4.48197	1.71663e-09	Macrophage Cell	22.3464		NCAPH	3.03455	0.000233712	Macrophage Cell	8.19387
AKNA	1.2623	1.65085e-11	Macrophage Cell	2.39878		CHIT1	3.64376	0.0062257	Macrophage Cell	12.4991		DPEP2	3.36151	2.55416e-09	Macrophage Cell	10.2781		APOE	0.438527	0.000243343	Macrophage Cell	1.35522
PARP8	1.5618	1.75231e-11	Macrophage Cell	2.95222		IFI44L	1.8296	0.00672063	Macrophage Cell	3.55438		KIFC1	2.15402	3.1273e-09	Macrophage Cell	4.45065		PARP8	1.12745	0.000273547	Macrophage Cell	2.18473
TRAF3IP3	2.47856	1.86523e-11	Macrophage Cell	5.57339		CKB	0.517863	0.00698797	Macrophage Cell	1.43183		TMEM176B	1.0795	3.49531e-09	Macrophage Cell	2.11331		ANKRD44	0.886936	0.000405413	Macrophage Cell	1.84924
ICAM2	1.85478	1.95778e-11	Macrophage Cell	3.61696		PDGFB	1.24551	0.00719872	Macrophage Cell	2.37102		PLCG2	5.30547	4.85046e-09	Macrophage Cell	39.5462		GPR155	1.62252	0.000430802	Macrophage Cell	3.07912
DENND1C	4.14807	2.71361e-11	Macrophage Cell	17.7294		DENND1C	3.34671	0.00721879	Macrophage Cell	10.1732		ERAP1	1.3632	6.34695e-09	Macrophage Cell	2.57255		IL1R2	3.47561	0.000472338	Macrophage Cell	11.1241
ADGRG6	1.6881	2.76511e-11	Macrophage Cell	3.22231		TRPV2	1.04604	0.00751117	Macrophage Cell	2.06486		LPAR6	2.20795	6.78457e-09	Macrophage Cell	4.6202		TDRKH	1.54988	0.000516409	Macrophage Cell	2.92792
FRAT1	2.69152	2.90119e-11	Macrophage Cell	6.45992		ICAM2	1.73082	0.00858401	Macrophage Cell	3.31915		AREG	4.34982	8.80232e-09	Macrophage Cell	20.3905		IRF4	2.54445	0.000577212	Macrophage Cell	5.83387
STAC3	1.83338	7.57291e-11	Macrophage Cell	3.56371		CCL5	1.32994	0.0101027	Macrophage Cell	2.51392		FAM78A	2.6187	1.06826e-08	Macrophage Cell	6.14198		CNP	1.01218	0.00060363	Macrophage Cell	2.01696
GAS2L3	1.47322	2.6722e-10	Macrophage Cell	2.77641		SLC11A1	1.02662	0.0118401	Macrophage Cell	2.03725		CCR6	5.15996	2.38065e-08	Macrophage Cell	35.7522		ITGB7	2.25006	0.000612566	Macrophage Cell	4.75704
TMC8	3.16204	4.82007e-10	Macrophage Cell	8.95092		EMB	0.492204	0.0122235	Macrophage Cell	1.40659		RUNX3	2.25793	2.62346e-08	Macrophage Cell	4.78306		VSIG4	7.17995	0.000956049	Macrophage Cell	145.005
NLRC5	2.12643	5.0714e-10	Macrophage Cell	4.36634		RPS6KA4	0.572711	0.012269	Macrophage Cell	1.48732		IQGAP2	1.05329	4.34708e-08	Macrophage Cell	2.07526		DTX4	1.05918	0.00101287	Macrophage Cell	2.08375
IL1RAP	1.07653	7.01412e-10	Macrophage Cell	2.10895		IFI35	0.673474	0.0123045	Macrophage Cell	1.59491		2024-09-06	1.11716	5.28631e-08	Macrophage Cell	2.16919		NLRC5	2.24817	0.0011227	Macrophage Cell	4.7508
IL2RG	2.52477	1.31035e-09	Macrophage Cell	5.75481		SLAMF7	3.89453	0.0142601	Macrophage Cell	14.8721		B3GNT5	2.3692	6.07177e-08	Macrophage Cell	5.16655		FAM78A	4.31025	0.00170039	Macrophage Cell	19.8387
NFE2L3	3.29422	1.51136e-09	Macrophage Cell	9.80979		PRDM8	1.38276	0.014499	Macrophage Cell	2.60766		GATM	1.08862	1.16816e-07	Macrophage Cell	2.1267		ABL2	0.95306	0.00200728	Macrophage Cell	1.93597
SLAMF7	3.97601	2.26452e-09	Macrophage Cell	15.7361		GADD45G	0.513098	0.0184058	Macrophage Cell	1.42711		IGF1	1.22373	1.47009e-07	Macrophage Cell	2.3355		STAT4	2.67419	0.00275757	Macrophage Cell	6.38278
FAM78A	3.28665	2.34046e-09	Macrophage Cell	9.75843		BANK1	1.47938	0.0201209	Macrophage Cell	2.78828		MAP3K1	1.72853	1.74557e-07	Macrophage Cell	3.31391		CARD11	3.44953	0.00281986	Macrophage Cell	10.9248
LPAR2	2.58116	3.53743e-09	Macrophage Cell	5.98421		CDC14A	0.819745	0.0206214	Macrophage Cell	1.76509		P2RY10	1.97683	2.86397e-07	Macrophage Cell	3.93628		ETV1	0.832073	0.00310656	Macrophage Cell	1.78024
TNFSF8	5.00601	3.72718e-09	Macrophage Cell	32.1335		PDE2A	1.17826	0.0206479	Macrophage Cell	2.26303		ENPP2	1.36328	7.77529e-07	Macrophage Cell	2.57269		MBP	1.08656	0.00335152	Macrophage Cell	2.12367
CXCL1	1.91846	6.18729e-09	Macrophage Cell	3.78018		KLHL32	2.15961	0.021822	Macrophage Cell	4.46793		STK10	2.8993	1.21302e-06	Macrophage Cell	7.46063		RASGRP1	2.48282	0.00366867	Macrophage Cell	5.58987
TPK1	1.47712	7.11597e-09	Macrophage Cell	2.78393		BCL2	0.546117	0.0229787	Macrophage Cell	1.46015		ABL2	2.63976	1.36914e-06	Macrophage Cell	6.2323		GRAP2	3.05816	0.00390868	Macrophage Cell	8.32911
PLCG2	0.873051	1.02018e-08	Macrophage Cell	1.83153		HPSE	1.4961	0.0240829	Macrophage Cell	2.82079		TMEM71	4.85786	1.47229e-06	Macrophage Cell	28.9976		CCL5	2.70126	0.00397923	Macrophage Cell	6.50368
G0S2	0.921806	1.16732e-08	Macrophage Cell	1.89448		ABCA6	0.744278	0.0249887	Macrophage Cell	1.67514		ST6GAL1	3.21744	1.54119e-06	Macrophage Cell	9.30132		FAM107B	0.901094	0.00452597	Macrophage Cell	1.86748
OPN3	1.16778	1.30717e-08	Macrophage Cell	2.24666		ZBTB25	1.18782	0.0268429	Macrophage Cell	2.27808		ICAM2	1.73209	1.59449e-06	Macrophage Cell	3.32209		KLRD1	2.51798	0.00505342	Macrophage Cell	5.72778
PHLDA2	0.973062	1.62238e-08	Macrophage Cell	1.963		MAP3K1	0.419099	0.0271675	Macrophage Cell	1.33709		KMO	6.56721	1.9846e-06	Macrophage Cell	94.8258		NDC80	2.64582	0.00606126	Macrophage Cell	6.25852
FCHO1	3.62561	1.70703e-08	Macrophage Cell	12.3429		LY9	3.30678	0.0287975	Macrophage Cell	9.89555		PRKCB	3.77421	2.9332e-06	Macrophage Cell	13.682		TOP2A	1.34004	0.00664122	Macrophage Cell	2.53159
PLAC8	2.80573	2.12481e-08	Macrophage Cell	6.99212		HGF	0.973078	0.0304715	Macrophage Cell	1.96302		KIF20B	1.2868	3.07299e-06	Macrophage Cell	2.43987		MRM1	1.51687	0.00705297	Macrophage Cell	2.8617
SEL1L3	2.43402	2.15864e-08	Macrophage Cell	5.40398		TMEM243	0.550096	0.0321936	Macrophage Cell	1.46418		SLC43A2	3.46191	3.16797e-06	Macrophage Cell	11.0189		TNFSF8	2.7671	0.00774995	Macrophage Cell	6.8074
LYSMD2	1.03811	2.25058e-08	Macrophage Cell	2.05354		LTB	1.44728	0.041948	Macrophage Cell	2.72694		PARP8	1.56667	3.21538e-06	Macrophage Cell	2.9622		NOTCH1	0.700933	0.00853764	Macrophage Cell	1.62556
ITGAL	3.33729	5.22314e-08	Macrophage Cell	10.107		SH2D3C	1.41872	0.0442382	Macrophage Cell	2.67348		CENPF	1.38931	5.8934e-06	Macrophage Cell	2.61953		NBEAL2	1.16415	0.0091528	Macrophage Cell	2.24102
CSGALNACT1	0.933277	5.25872e-08	Macrophage Cell	1.90961		SAMHD1	0.518678	0.0494462	Macrophage Cell	1.43264		LYST	0.849321	1.69823e-05	Macrophage Cell	1.80165		GAS2L3	1.07185	0.00924534	Macrophage Cell	2.10212
IL27RA	2.3247	7.30693e-08	Macrophage Cell	5.00962		ELF1	0.360422	0.0540469	Macrophage Cell	1.2838		MSMO1	0.841851	1.73262e-05	Macrophage Cell	1.79235		MMP9	3.72341	0.00927926	Macrophage Cell	13.2086
ISG20	0.852372	9.05774e-08	Macrophage Cell	1.80547		RUNX1	0.777661	0.061803	Macrophage Cell	1.71435		MICAL1	1.39978	4.02619e-05	Macrophage Cell	2.63862		ERCC6L	2.60232	0.00931718	Macrophage Cell	6.07264
SEMA4D	1.23111	1.46368e-07	Macrophage Cell	2.34747		SYP	1.60419	0.0639994	Macrophage Cell	3.04026		TNFAIP3	2.44151	4.0953e-05	Macrophage Cell	5.43208		SLAMF1	1.93979	0.00983315	Macrophage Cell	3.8365
MACROD2	1.97767	1.68343e-07	Macrophage Cell	3.93857		TRDN	2.38954	0.0740306	Macrophage Cell	5.23992		EREG	3.83865	5.92931e-05	Macrophage Cell	14.307		FRMD4A	0.652905	0.0108036	Macrophage Cell	1.57233
TNNI2	1.40537	2.03155e-07	Macrophage Cell	2.64886		MITF	0.421574	0.0858472	Macrophage Cell	1.33939		NABP1	1.01832	9.42245e-05	Macrophage Cell	2.02556		RAPSN	0.705578	0.0114113	Macrophage Cell	1.6308
BANK1	4.90068	3.32614e-07	Macrophage Cell	29.8712		SH3BP5	1.78798	0.088604	Macrophage Cell	3.45332		IER5	2.90476	9.98885e-05	Macrophage Cell	7.48896		BTLA	3.75195	0.0148069	Macrophage Cell	13.4726
GIMAP8	1.54766	5.17846e-07	Macrophage Cell	2.92344		TNFRSF18	1.08672	0.0906387	Macrophage Cell	2.1239		RGCC	3.72804	0.000102626	Macrophage Cell	13.2511		PPP1R12C	0.613018	0.0150008	Macrophage Cell	1.52946
LFNG	2.93083	5.25387e-07	Macrophage Cell	7.62549		SLC39A10	0.363635	0.0947485	Macrophage Cell	1.28666		CENPM	1.25688	0.000102726	Macrophage Cell	2.38978		MX1	1.29905	0.0175017	Macrophage Cell	2.46068
ENPP2	0.907549	5.25019e-07	Macrophage Cell	1.87586		P2RX7	2.01451	0.097498	Macrophage Cell	4.04044		MBP	1.14821	0.000148042	Macrophage Cell	2.21638		BMP2	0.704356	0.0195442	Macrophage Cell	1.62942
PLXNC1	1.16644	5.77495e-07	Macrophage Cell	2.24457		ACAP1	1.1072	0.102532	Macrophage Cell	2.15427		ANTXR2	1.31423	0.000165789	Macrophage Cell	2.48669		PRIM2	0.924594	0.0200021	Macrophage Cell	1.89815
DNAJB1	0.571549	6.36951e-07	Macrophage Cell	1.48612		2024-09-06	0.589178	0.106696	Macrophage Cell	1.50439		ACP5	2.63449	0.000180766	Macrophage Cell	6.20956		RNF144B	1.09238	0.020752	Macrophage Cell	2.13225
CARD11	3.64559	8.27498e-07	Macrophage Cell	12.515		RGCC	0.324028	0.108273	Macrophage Cell	1.25182		NDC80	2.60981	0.000194915	Macrophage Cell	6.10421		PQLC2	1.07835	0.0221901	Macrophage Cell	2.11162
SYT1	1.43529	9.57837e-07	Macrophage Cell	2.70436		COL9A2	2.37635	0.110581	Macrophage Cell	5.19223		XYLT1	2.52938	0.000229794	Macrophage Cell	5.77324		LPL	0.578705	0.0253938	Macrophage Cell	1.49351
TESC	1.75408	9.59237e-07	Macrophage Cell	3.37312		LYST	0.340465	0.117353	Macrophage Cell	1.26616		CAPN3	1.64453	0.000294133	Macrophage Cell	3.12645		AHCYL2	0.568004	0.0278461	Macrophage Cell	1.48247
MCOLN2	2.64218	1.99354e-06	Macrophage Cell	6.24274		HJURP	1.14279	0.134672	Macrophage Cell	2.20808		CCRL2	26.2831	0.000521698	Macrophage Cell	81661000		SH3BP5	0.569846	0.0285952	Macrophage Cell	1.48436
PRSS36	2.78289	2.57064e-06	Macrophage Cell	6.88232		TNFAIP8	0.323929	0.135083	Macrophage Cell	1.25173		ARHGAP9	2.18908	0.000573825	Macrophage Cell	4.56015		CCR6	3.24762	0.0298758	Macrophage Cell	9.49797
KCP	2.13939	9.79128e-06	Macrophage Cell	4.40577		EFCC1	1.04863	0.136206	Macrophage Cell	2.06856		BTLA	3.22797	0.000671847	Macrophage Cell	9.36951		OAS3	2.4497	0.0338549	Macrophage Cell	5.46304
RGS2	0.547473	1.28092e-05	Macrophage Cell	1.46152		GAS7	0.338152	0.160615	Macrophage Cell	1.26414		SAMHD1	0.674248	0.000758139	Macrophage Cell	1.59576		PDE4B	0.530321	0.035543	Macrophage Cell	1.44425
SP140	2.46122	1.37914e-05	Macrophage Cell	5.50683		OAS3	0.888127	0.165224	Macrophage Cell	1.85077		CD244	3.41855	0.000812059	Macrophage Cell	10.6927		ATP8A1	0.554811	0.0376074	Macrophage Cell	1.46898
PTGS2	0.615005	1.71055e-05	Macrophage Cell	1.53156		IL27RA	1.75636	0.167661	Macrophage Cell	3.37845		PHACTR1	1.21854	0.00083659	Macrophage Cell	2.32711		CHST12	0.601184	0.0378428	Macrophage Cell	1.51696
ISG15	0.595501	3.74245e-05	Macrophage Cell	1.511		TIE1	0.882799	0.188501	Macrophage Cell	1.84395		IL16	1.13392	0.000924363	Macrophage Cell	2.19455		EXO1	2.00193	0.0379872	Macrophage Cell	4.00534
TPST2	0.772034	4.06141e-05	Macrophage Cell	1.70768		STARD4	0.304925	0.198399	Macrophage Cell	1.23535		SLA	4.61397	0.000946076	Macrophage Cell	24.4875		SMARCD2	0.566277	0.040109	Macrophage Cell	1.4807
CLEC2D	0.806431	4.3308e-05	Macrophage Cell	1.74888		TMEM140	0.985676	0.207411	Macrophage Cell	1.98024		DENND1C	3.25895	0.000970698	Macrophage Cell	9.57287		CASP7	0.834092	0.0403804	Macrophage Cell	1.78273
TMEM71	0.893839	4.87686e-05	Macrophage Cell	1.85811		TNFAIP2	0.282421	0.217956	Macrophage Cell	1.21623		AKNA	0.729235	0.0011161	Macrophage Cell	1.65776		TMEM71	1.91446	0.0429062	Macrophage Cell	3.76972
TTYH2	1.09497	6.00256e-05	Macrophage Cell	2.13609		MZB1	1.16058	0.230898	Macrophage Cell	2.23547		TMEM154	2.15756	0.00153301	Macrophage Cell	4.46161		MTSS1	0.488275	0.0453864	Macrophage Cell	1.40277
BTG1	0.383171	6.29456e-05	Macrophage Cell	1.30421		TOP2A	0.568422	0.237323	Macrophage Cell	1.4829		P2RX7	2.39045	0.00165845	Macrophage Cell	5.24322		ELF1	0.491199	0.0461059	Macrophage Cell	1.40561
CD36	2.57188	8.00511e-05	Macrophage Cell	5.94583		RPGRIP1	1.54278	0.264407	Macrophage Cell	2.91355		PTTG1	0.85456	0.00169656	Macrophage Cell	1.80821		PPP1R9A	0.535789	0.0534212	Macrophage Cell	1.44973
BCL2	0.605649	0.000120992	Macrophage Cell	1.52166		TPST2	0.306095	0.27509	Macrophage Cell	1.23636		HSPH1	0.565222	0.00181235	Macrophage Cell	1.47961		KIF20B	1.25673	0.0651091	Macrophage Cell	2.38953
NR4A1	0.437806	0.000151311	Macrophage Cell	1.35454		TNS3	0.225477	0.304717	Macrophage Cell	1.16916		PDE7A	1.04642	0.00268621	Macrophage Cell	2.0654		CST7	2.5997	0.0652347	Macrophage Cell	6.0616
PIK3R6	4.17768	0.000172985	Macrophage Cell	18.097		PQLC2	1.31509	0.311474	Macrophage Cell	2.48817		ACAP1	1.13321	0.00277695	Macrophage Cell	2.19346		ST6GAL1	0.584014	0.0658018	Macrophage Cell	1.49901
KIF21B	2.9755	0.000239081	Macrophage Cell	7.86527		PATL2	1.21211	0.336122	Macrophage Cell	2.31677		ARL4C	2.21481	0.00331538	Macrophage Cell	4.64219		STMN1	0.518442	0.0678795	Macrophage Cell	1.43241
TSTD1	0.618473	0.000244029	Macrophage Cell	1.53525		CAMK1D	0.309149	0.345428	Macrophage Cell	1.23898		TNFSF10	0.628903	0.00370205	Macrophage Cell	1.54639		ESRRA	0.505664	0.0803129	Macrophage Cell	1.41978
SREBF1	0.566123	0.000286027	Macrophage Cell	1.48054		CSPG5	0.529026	0.358495	Macrophage Cell	1.44296		CAMK1D	2.73843	0.0040353	Macrophage Cell	6.67344		GRASP	0.494789	0.0987075	Macrophage Cell	1.40911
PIK3IP1	0.557546	0.0003001	Macrophage Cell	1.47176		RAPSN	0.765215	0.375336	Macrophage Cell	1.69962		IL1RAP	1.88175	0.00404551	Macrophage Cell	3.68522		HILPDA	0.525203	0.101139	Macrophage Cell	1.43914
PPM1M	0.775483	0.000311456	Macrophage Cell	1.71176		MATK	1.0792	0.377015	Macrophage Cell	2.11286		GIMAP8	1.46667	0.00506632	Macrophage Cell	2.76383		P2RY10	1.66148	0.102929	Macrophage Cell	3.16341
TGFA	2.27636	0.000335249	Macrophage Cell	4.84452		IL2RG	0.338246	0.392796	Macrophage Cell	1.26422		MX1	0.539552	0.00547054	Macrophage Cell	1.45352		EARS2	0.7793	0.103364	Macrophage Cell	1.7163
CD244	3.76354	0.000361651	Macrophage Cell	13.5812		FLRT1	1.01007	0.397498	Macrophage Cell	2.01401		PAG1	3.91196	0.00550647	Macrophage Cell	15.0528		RALGPS2	0.423532	0.113121	Macrophage Cell	1.34121
BEST1	0.551845	0.000374475	Macrophage Cell	1.46596		SEMA4D	0.196096	0.409852	Macrophage Cell	1.14559		TMC8	2.60085	0.00694367	Macrophage Cell	6.06642		IFI44L	3.6481	0.113304	Macrophage Cell	12.5369
PARP12	0.945773	0.000469481	Macrophage Cell	1.92622		ALCAM	0.21229	0.412277	Macrophage Cell	1.15853		BANK1	1.41636	0.0103376	Macrophage Cell	2.66911		PPM1M	0.424014	0.114055	Macrophage Cell	1.34166
RUNX3	1.28737	0.000473013	Macrophage Cell	2.44083		CTSC	0.152004	0.418127	Macrophage Cell	1.11111		PLP2	0.510005	0.0104693	Macrophage Cell	1.42405		RCVRN	0.984723	0.120571	Macrophage Cell	1.97893
MSMO1	0.532969	0.000519744	Macrophage Cell	1.4469		RCVRN	0.592343	0.431176	Macrophage Cell	1.50769		HGF	0.617621	0.0111613	Macrophage Cell	1.53434		PXN	0.396668	0.122054	Macrophage Cell	1.31646
USB1	0.618318	0.000683267	Macrophage Cell	1.53508		NOTCH4	0.51282	0.45223	Macrophage Cell	1.42684		EXO1	4.59305	0.0118101	Macrophage Cell	24.135		KIFC1	1.51381	0.122553	Macrophage Cell	2.85562
MATK	2.17385	0.000841012	Macrophage Cell	4.51226		EREG	0.355213	0.461716	Macrophage Cell	1.27917		RPGRIP1	2.68565	0.0132361	Macrophage Cell	6.43373		FSCN1	0.436389	0.132657	Macrophage Cell	1.35321
RSAD2	1.10119	0.000877015	Macrophage Cell	2.14532		TTYH2	0.328637	0.466083	Macrophage Cell	1.25583		SPN	25.1742	0.0143476	Macrophage Cell	37861160		SIGIRR	0.693396	0.139541	Macrophage Cell	1.61709
LY9	3.20359	0.00092999	Macrophage Cell	9.21251		PRKCQ	1.07119	0.471631	Macrophage Cell	2.10117		ICAM1	1.37492	0.016793	Macrophage Cell	2.59353		IFIH1	0.45399	0.139847	Macrophage Cell	1.36982
CD163L1	3.04153	0.00114285	Macrophage Cell	8.23362		DPP4	0.565408	0.488059	Macrophage Cell	1.47981		GPR155	0.915514	0.0195356	Macrophage Cell	1.88624		CHRM3	0.963259	0.144624	Macrophage Cell	1.94971
IFIH1	0.810344	0.00213746	Macrophage Cell	1.75363		STXBP2	0.140166	0.502367	Macrophage Cell	1.10203		PTGIR	0.958894	0.0216137	Macrophage Cell	1.94382		IL18RAP	2.45856	0.161614	Macrophage Cell	5.49667
S100A10	0.407751	0.00239579	Macrophage Cell	1.32662		H6PD	0.18971	0.521229	Macrophage Cell	1.14053		RASSF4	0.520547	0.0224562	Macrophage Cell	1.4345		XYLT1	0.559804	0.162483	Macrophage Cell	1.47407
RPGRIP1	4.43631	0.00262783	Macrophage Cell	21.6503		MKI67	0.37043	0.522779	Macrophage Cell	1.29274		KCTD12	2.51552	0.0228404	Macrophage Cell	5.71804		LGALS3	0.346729	0.164233	Macrophage Cell	1.27167
LTB	1.18857	0.00310932	Macrophage Cell	2.27926		PRSS57	0.619338	0.562294	Macrophage Cell	1.53617		HPSE	1.62873	0.0257844	Macrophage Cell	3.0924		CENPM	1.11458	0.170934	Macrophage Cell	2.16533
TNS3	0.502947	0.00363083	Macrophage Cell	1.41711		BATF	0.344484	0.571359	Macrophage Cell	1.2697		PPP2R2B	0.757347	0.0289711	Macrophage Cell	1.69038		CENPI	1.72762	0.17278	Macrophage Cell	3.31181
PPFIBP2	0.711552	0.00485506	Macrophage Cell	1.63756		2024-09-01	0.299643	0.61771	Macrophage Cell	1.23084		SATB1	1.07317	0.0300901	Macrophage Cell	2.10405		LEPR	0.830647	0.173156	Macrophage Cell	1.77848
CDA	1.12774	0.00492778	Macrophage Cell	2.18516		NABP1	0.0931533	0.622871	Macrophage Cell	1.0667		TNFAIP2	2.21373	0.0311961	Macrophage Cell	4.63874		PTTG1	0.523131	0.181663	Macrophage Cell	1.43707
IFIT2	0.530872	0.00756958	Macrophage Cell	1.4448		HAPLN3	0.251116	0.653031	Macrophage Cell	1.19013		TSTD1	3.14189	0.0323106	Macrophage Cell	8.82677		KLF2	0.300304	0.183171	Macrophage Cell	1.2314
SLAMF1	2.42217	0.00757605	Macrophage Cell	5.35976		CHD7	0.0957471	0.658953	Macrophage Cell	1.06862		RGS2	0.362807	0.0376946	Macrophage Cell	1.28593		ANTXR2	0.390069	0.202264	Macrophage Cell	1.31046
RPL39L	0.396154	0.00784707	Macrophage Cell	1.316		NRN1	0.13806	0.697147	Macrophage Cell	1.10042		MAFB	0.973256	0.0386804	Macrophage Cell	1.96327		GRK6	0.370364	0.208969	Macrophage Cell	1.29268
CHIT1	4.09465	0.00796695	Macrophage Cell	17.0849		CSGALNACT1	0.166886	0.698779	Macrophage Cell	1.12263		HJURP	1.81264	0.0394509	Macrophage Cell	3.51285		CRADD	0.395373	0.216898	Macrophage Cell	1.31528
KIFC1	1.65619	0.0121335	Macrophage Cell	3.15182		TMC8	0.380378	0.701029	Macrophage Cell	1.30168		SH2D3C	0.759584	0.0396487	Macrophage Cell	1.693		CD28	1.8706	0.219217	Macrophage Cell	3.65685
CREB5	0.415239	0.0124642	Macrophage Cell	1.33352		STAT4	0.259257	0.703772	Macrophage Cell	1.19686		CD93	2.7562	0.0406359	Macrophage Cell	6.75612		C3	0.591229	0.221049	Macrophage Cell	1.50653
PTCH2	0.568617	0.0128468	Macrophage Cell	1.4831		STAG3	0.328706	0.737136	Macrophage Cell	1.25589		S100A9	2.59285	0.0455357	Macrophage Cell	6.03287		BEST1	1.14348	0.238522	Macrophage Cell	2.20912
BAG3	0.345675	0.0176236	Macrophage Cell	1.27075		CCK	0.375121	0.756724	Macrophage Cell	1.29695		PDE4B	0.464794	0.0460098	Macrophage Cell	1.38012		HS1BP3	0.373907	0.240067	Macrophage Cell	1.29586
NOTCH1	0.530409	0.0181593	Macrophage Cell	1.44434		DAB1	0.231379	0.778606	Macrophage Cell	1.17396		PRSS36	2.14176	0.0473428	Macrophage Cell	4.41301		GRIN3B	2.63428	0.240512	Macrophage Cell	6.20866
PDE2A	1.03112	0.0206787	Macrophage Cell	2.04361		CNIH2	0.224936	0.810585	Macrophage Cell	1.16873		IRF4	0.871807	0.0482843	Macrophage Cell	1.82995		GADD45B	0.272687	0.248687	Macrophage Cell	1.20806
STAT4	1.08354	0.0224544	Macrophage Cell	2.11924		MME	0.241204	0.837505	Macrophage Cell	1.18198		GRK6	1.52614	0.0497255	Macrophage Cell	2.88014		TIE1	0.593788	0.262151	Macrophage Cell	1.5092
TNFRSF18	1.59553	0.0232404	Macrophage Cell	3.02205		BEST1	0.22569	0.844985	Macrophage Cell	1.16934		ARAP2	0.428246	0.0507704	Macrophage Cell	1.3456		TTPAL	0.340521	0.281186	Macrophage Cell	1.26621
LRP8	1.11054	0.0237355	Macrophage Cell	2.15927		PRX	0.0949205	0.845956	Macrophage Cell	1.06801		CD69	0.586092	0.0518198	Macrophage Cell	1.50117		MICAL1	0.314801	0.290457	Macrophage Cell	1.24384
LAT	0.784919	0.0244128	Macrophage Cell	1.723		CENPI	0.227455	0.888557	Macrophage Cell	1.17077		DNASE1L3	1.50536	0.064051	Macrophage Cell	2.83895		CHML	0.443983	0.300064	Macrophage Cell	1.36035
AIM2	2.74487	0.0253949	Macrophage Cell	6.7033		TRIM14	0.0621409	0.892839	Macrophage Cell	1.04401		RNF144B	0.630608	0.0689316	Macrophage Cell	1.54822		SELP	1.2925	0.317924	Macrophage Cell	2.44952
XAF1	0.447579	0.0256394	Macrophage Cell	1.36375		ORAI1	0.0248061	0.918789	Macrophage Cell	1.01734		CENPI	1.6124	0.0696712	Macrophage Cell	3.0576		VWA5A	0.241835	0.329255	Macrophage Cell	1.1825
RHOH	1.00276	0.0307198	Macrophage Cell	2.00382		ASIC3	0.085617	0.955894	Macrophage Cell	1.06114		FABP4	1.78123	0.0710995	Macrophage Cell	3.4372		WDR83OS	0.216772	0.361482	Macrophage Cell	1.16213
TMEM176B	0.282805	0.0363341	Macrophage Cell	1.21656		SP140	0.0721007	0.962813	Macrophage Cell	1.05125		PRDM8	0.96321	0.0734835	Macrophage Cell	1.94964		BACH2	0.439812	0.370451	Macrophage Cell	1.35643
GRK6	0.386768	0.0374835	Macrophage Cell	1.30746		FAM167B	0.000387551	0.99951	Macrophage Cell	1.00027		ERCC6L	2.39888	0.0771791	Macrophage Cell	5.27393		MMRN1	1.10814	0.371114	Macrophage Cell	2.15568
HPSE	1.35867	0.0390029	Macrophage Cell	2.56449		DND1	-0.00272102	0.997972	Macrophage Cell	0.998116		DENND3	3.11278	0.0815232	Macrophage Cell	8.65045		LPAR2	0.690807	0.374936	Macrophage Cell	1.61419
PATL2	1.44432	0.0400325	Macrophage Cell	2.72134		NUDT17	-0.00671584	0.990811	Macrophage Cell	0.995356		BEST1	2.95708	0.0874545	Macrophage Cell	7.76553		ERAP1	0.255767	0.379936	Macrophage Cell	1.19397
AGAP3	0.400635	0.0402765	Macrophage Cell	1.32009		SYT11	-0.0329453	0.975416	Macrophage Cell	0.977423		CCL5	1.62363	0.0880455	Macrophage Cell	3.0815		ATP2A1	1.42987	0.383165	Macrophage Cell	2.69423
CENPF	0.976248	0.0565417	Macrophage Cell	1.96734		CUBN	-0.189405	0.894951	Macrophage Cell	0.876967		RHOH	2.13811	0.0937012	Macrophage Cell	4.40184		AREG	0.611564	0.388063	Macrophage Cell	1.52791
CCSER1	1.09983	0.0610398	Macrophage Cell	2.14329		RASSF5	-0.0279124	0.888915	Macrophage Cell	0.980839		BSPRY	1.55017	0.096529	Macrophage Cell	2.92851		B4GALT5	0.281107	0.389859	Macrophage Cell	1.21513
NKG7	0.647287	0.065921	Macrophage Cell	1.56622		LUZP2	-0.214006	0.881192	Macrophage Cell	0.86214		TMEM140	0.621583	0.104973	Macrophage Cell	1.53856		COL28A1	1.0257	0.394259	Macrophage Cell	2.03595
ZBTB37	0.414558	0.0724629	Macrophage Cell	1.33289		TPK1	-0.107811	0.871352	Macrophage Cell	0.927995		SP140	2.4414	0.111383	Macrophage Cell	5.4317		MZB1	1.30697	0.411221	Macrophage Cell	2.47421
SLAMF9	3.32519	0.0741306	Macrophage Cell	10.0226		ERAP1	-0.0405842	0.849178	Macrophage Cell	0.972261		NEB	2.25803	0.12313	Macrophage Cell	4.78338		PLXNB3	1.27366	0.418383	Macrophage Cell	2.41774
LRRC4	1.21336	0.078641	Macrophage Cell	2.31877		XAF1	-0.275824	0.841536	Macrophage Cell	0.825979		HS3ST1	0.819314	0.123818	Macrophage Cell	1.76457		TSTD1	1.25363	0.422224	Macrophage Cell	2.3844
BANP	0.33288	0.0923512	Macrophage Cell	1.25953		KCNK5	-0.0862262	0.84015	Macrophage Cell	0.941984		TTYH2	0.443132	0.130932	Macrophage Cell	1.35955		SLC2A3	0.373957	0.437206	Macrophage Cell	1.2959
PRIM2	0.432886	0.0934062	Macrophage Cell	1.34993		PYCARD	-0.0389489	0.831941	Macrophage Cell	0.973364		CD36	3.00812	0.134995	Macrophage Cell	8.04513		NCAM2	0.883553	0.443497	Macrophage Cell	1.84491
SMARCD2	0.308631	0.0981237	Macrophage Cell	1.23853		STEAP4	-0.0982801	0.811448	Macrophage Cell	0.934146		FRMD3	0.534522	0.137246	Macrophage Cell	1.44846		OPN3	0.629519	0.451557	Macrophage Cell	1.54705
TMEM154	0.574295	0.100593	Macrophage Cell	1.48895		NLGN3	-0.276163	0.778737	Macrophage Cell	0.825785		P2RY1	0.770987	0.143157	Macrophage Cell	1.70644		TPK1	0.34931	0.451877	Macrophage Cell	1.27395
SNX29	0.3097	0.106465	Macrophage Cell	1.23945		TOX2	-0.396179	0.765442	Macrophage Cell	0.759868		IFIH1	0.352776	0.155588	Macrophage Cell	1.27702		SCN3A	1.99893	0.459387	Macrophage Cell	3.99703
CCND3	0.219533	0.123268	Macrophage Cell	1.16436		KIF21B	-0.132804	0.760812	Macrophage Cell	0.912057		STARD4	0.402943	0.158138	Macrophage Cell	1.3222		CD27	0.418016	0.482654	Macrophage Cell	1.33609
ITPRIPL1	1.06759	0.12592	Macrophage Cell	2.09593		LAT	-0.184778	0.739056	Macrophage Cell	0.879784		MRRF	0.942664	0.158328	Macrophage Cell	1.92207		CHGB	0.780472	0.484384	Macrophage Cell	1.71769
ERAP1	0.321862	0.133557	Macrophage Cell	1.24994		ST3GAL5	-0.103606	0.727162	Macrophage Cell	0.930704		CRADD	1.49967	0.167877	Macrophage Cell	2.82777		SH2D3C	0.372295	0.487866	Macrophage Cell	1.29441
KIF20B	0.293472	0.139655	Macrophage Cell	1.22559		CENPF	-0.149734	0.679578	Macrophage Cell	0.901417		PRRG4	0.516967	0.168642	Macrophage Cell	1.43094		RCAN1	0.175139	0.492483	Macrophage Cell	1.12907
LMNTD2	0.880454	0.140917	Macrophage Cell	1.84095		FAS	-0.123949	0.677734	Macrophage Cell	0.917672		IL1RL1	2.43452	0.169587	Macrophage Cell	5.40583		ZC3HAV1	0.17078	0.495793	Macrophage Cell	1.12567
SH2D3C	0.683305	0.146753	Macrophage Cell	1.60581		ART3	-0.304641	0.662414	Macrophage Cell	0.809644		USP6NL	0.374491	0.179388	Macrophage Cell	1.29638		UBIAD1	0.286819	0.497318	Macrophage Cell	1.21995
PKIB	0.273528	0.156353	Macrophage Cell	1.20876		DNMT3B	-0.344741	0.662167	Macrophage Cell	0.787449		ITPRIPL1	0.915908	0.191107	Macrophage Cell	1.88676		P2RY2	0.399286	0.49933	Macrophage Cell	1.31886
RPH3AL	0.777963	0.162809	Macrophage Cell	1.71471		FRMD5	-0.426115	0.652261	Macrophage Cell	0.744263		MFSD6	0.696102	0.192744	Macrophage Cell	1.62012		CD44	0.166938	0.507999	Macrophage Cell	1.12267
PLVAP	1.76864	0.163611	Macrophage Cell	3.40732		RXRG	-0.371548	0.588958	Macrophage Cell	0.772953		ARHGAP24	0.504547	0.199249	Macrophage Cell	1.41868		HERC6	0.18778	0.517631	Macrophage Cell	1.13901
GPR155	0.190132	0.165316	Macrophage Cell	1.14087		LFNG	-0.187297	0.53558	Macrophage Cell	0.87825		LY9	2.02999	0.205517	Macrophage Cell	4.08402		SYP	0.426705	0.524988	Macrophage Cell	1.34416
TNNT1	2.2924	0.171198	Macrophage Cell	4.8987		KLRD1	-0.777492	0.511271	Macrophage Cell	0.58338		CXCL10	2.0254	0.205683	Macrophage Cell	4.07105		ICAM2	0.365206	0.535091	Macrophage Cell	1.28807
IL18RAP	1.3878	0.176158	Macrophage Cell	2.6168		MAMDC2	-0.212809	0.510325	Macrophage Cell	0.862856		ADAP1	2.00502	0.208257	Macrophage Cell	4.01393		TGFA	0.365051	0.554565	Macrophage Cell	1.28793
HGF	0.298702	0.194102	Macrophage Cell	1.23004		TPM3	-0.122987	0.503347	Macrophage Cell	0.918284		WDR76	0.574864	0.210919	Macrophage Cell	1.48954		PDE2A	0.623565	0.562394	Macrophage Cell	1.54068
IL7R	0.557005	0.195975	Macrophage Cell	1.47121		MX1	-0.229944	0.49994	Macrophage Cell	0.852668		MATK	0.630778	0.217473	Macrophage Cell	1.5484		NRXN3	0.79303	0.563222	Macrophage Cell	1.73271
CENPI	1.52864	0.198586	Macrophage Cell	2.88513		WARS	-0.144365	0.49427	Macrophage Cell	0.904778		BANP	1.10825	0.25716	Macrophage Cell	2.15584		ACAP1	1.18903	0.583381	Macrophage Cell	2.28
PRKCB	0.217551	0.198656	Macrophage Cell	1.16276		PDK4	-0.228297	0.470816	Macrophage Cell	0.853642		PXN	1.60126	0.266487	Macrophage Cell	3.03408		CASC3	0.142027	0.587864	Macrophage Cell	1.10345
PTGIR	0.292388	0.202103	Macrophage Cell	1.22467		PIK3R6	-0.661848	0.449751	Macrophage Cell	0.632068		GAS7	0.325389	0.269172	Macrophage Cell	1.253		LAT	0.48429	0.589836	Macrophage Cell	1.3989
CENPM	0.644189	0.228501	Macrophage Cell	1.56286		DEPDC7	-0.49837	0.446045	Macrophage Cell	0.707906		SLAMF7	0.943921	0.274363	Macrophage Cell	1.92375		MPZ	1.1099	0.600776	Macrophage Cell	2.1583
MACC1	0.468702	0.238153	Macrophage Cell	1.38386		SAMD9L	-0.18449	0.431015	Macrophage Cell	0.87996		TRIB3	0.927294	0.279288	Macrophage Cell	1.90171		KRT14	0.120792	0.616997	Macrophage Cell	1.08733
OAS3	0.338206	0.240407	Macrophage Cell	1.26418		PRSS36	-0.523367	0.417726	Macrophage Cell	0.695746		NOTCH1	0.6556	0.289679	Macrophage Cell	1.57527		PELO	0.510184	0.621139	Macrophage Cell	1.42423
MRRF	0.211407	0.260023	Macrophage Cell	1.15782		CD44	-0.153531	0.408336	Macrophage Cell	0.899047		S100A6	0.154456	0.291318	Macrophage Cell	1.113		SH2D1A	0.620991	0.637033	Macrophage Cell	1.53793
P2RY1	0.390508	0.273666	Macrophage Cell	1.31085		TCHH	-0.711473	0.405377	Macrophage Cell	0.610696		UPP1	0.429503	0.298345	Macrophage Cell	1.34677		IL27RA	0.609857	0.639752	Macrophage Cell	1.52611
NCAPH	1.11449	0.292353	Macrophage Cell	2.16519		LRP8	-0.410719	0.397242	Macrophage Cell	0.752248		MCOLN2	0.685523	0.29912	Macrophage Cell	1.60828		RSAD2	0.208718	0.663318	Macrophage Cell	1.15566
PLEKHM3	0.649316	0.320039	Macrophage Cell	1.56842		G0S2	-0.161623	0.393231	Macrophage Cell	0.894019		CHIT1	0.727592	0.300196	Macrophage Cell	1.65587		TNFRSF18	0.304015	0.663774	Macrophage Cell	1.23458
POSTN	0.811877	0.347505	Macrophage Cell	1.75549		TOX	-0.971307	0.382918	Macrophage Cell	0.510044		RNF182	0.605741	0.301781	Macrophage Cell	1.52176		NABP1	0.117713	0.672307	Macrophage Cell	1.08501
MMP12	1.58144	0.353748	Macrophage Cell	2.99269		CD27	-0.749358	0.38068	Macrophage Cell	0.594868		APH1A	1.38786	0.307092	Macrophage Cell	2.61691		MYB	0.76186	0.691478	Macrophage Cell	1.69568
ABLIM3	0.285591	0.391284	Macrophage Cell	1.21891		ADAP1	-0.235637	0.37091	Macrophage Cell	0.84931		TRIM14	0.953336	0.311646	Macrophage Cell	1.93635		BMP5	0.47974	0.700946	Macrophage Cell	1.39449
CTSW	0.361437	0.41491	Macrophage Cell	1.2847		NDC80	-0.654783	0.360569	Macrophage Cell	0.635171		TPST2	1.33585	0.319489	Macrophage Cell	2.52424		TNFSF10	0.189833	0.710197	Macrophage Cell	1.14063
TOP2A	0.420065	0.444783	Macrophage Cell	1.33799		TMEM154	-0.299243	0.35551	Macrophage Cell	0.812679		RAPSN	0.647497	0.319915	Macrophage Cell	1.56645		HOXD8	0.674526	0.71687	Macrophage Cell	1.59607
PSRC1	0.207529	0.477353	Macrophage Cell	1.15471		PSMB8	-0.182563	0.346209	Macrophage Cell	0.881136		OAS3	0.506835	0.334547	Macrophage Cell	1.42093		ARMC6	0.132475	0.733648	Macrophage Cell	1.09617
NDST3	1.78237	0.48227	Macrophage Cell	3.43991		CTNNA2	-0.809772	0.334589	Macrophage Cell	0.570472		IL2RG	0.713206	0.343147	Macrophage Cell	1.63944		PSRC1	0.234759	0.75374	Macrophage Cell	1.17671
SLC35A2	0.130417	0.487314	Macrophage Cell	1.09461		SNTB1	-0.467048	0.330511	Macrophage Cell	0.723443		TMEM107	0.160918	0.368179	Macrophage Cell	1.118		APH1A	0.0748256	0.754953	Macrophage Cell	1.05323
GRIN1	1.56881	0.51186	Macrophage Cell	2.96659		NPTX2	-0.822087	0.319643	Macrophage Cell	0.565623		CIT	0.342035	0.375753	Macrophage Cell	1.26754		ASPH	0.0742784	0.758373	Macrophage Cell	1.05283
TTC38	0.119196	0.542296	Macrophage Cell	1.08613		TNNI2	-0.23611	0.316853	Macrophage Cell	0.849032		TPK1	0.787523	0.383807	Macrophage Cell	1.72611		SCG2	0.22253	0.765067	Macrophage Cell	1.16678
ERCC6L	1.34251	0.550368	Macrophage Cell	2.53592		IL6	-0.320055	0.308134	Macrophage Cell	0.801039		GALNT3	0.334383	0.408871	Macrophage Cell	1.26084		NOVA1	0.214289	0.773089	Macrophage Cell	1.16013
RAPSN	0.710099	0.591072	Macrophage Cell	1.63592		TXK	-0.837051	0.305847	Macrophage Cell	0.559787		UBIAD1	1.35017	0.410106	Macrophage Cell	2.54941		TMC8	0.32221	0.786736	Macrophage Cell	1.25024
IL1RL1	0.261145	0.61663	Macrophage Cell	1.19843		SLITRK1	-1.10911	0.303394	Macrophage Cell	0.46358		SEL1L3	0.356518	0.412688	Macrophage Cell	1.28033		STAG3	0.253996	0.790978	Macrophage Cell	1.19251
NBEAL2	0.131157	0.61704	Macrophage Cell	1.09517		IL1A	-0.277746	0.303088	Macrophage Cell	0.824879		H6PD	0.784508	0.434835	Macrophage Cell	1.7225		MCOLN2	0.452694	0.795492	Macrophage Cell	1.36859
GLIPR2	0.0673982	0.638698	Macrophage Cell	1.04783		VCAN	-0.357832	0.298963	Macrophage Cell	0.780336		LPAR2	0.311842	0.457299	Macrophage Cell	1.24129		NPPC	0.441669	0.799188	Macrophage Cell	1.35817
PDP1	0.0864997	0.658428	Macrophage Cell	1.06179		SAMD8	-0.241567	0.298371	Macrophage Cell	0.845826		FRAT1	1.10879	0.473467	Macrophage Cell	2.15664		MALL	0.0781754	0.879699	Macrophage Cell	1.05568
CCDC88C	0.170139	0.665065	Macrophage Cell	1.12517		ITK	-0.869403	0.288994	Macrophage Cell	0.547373		ATG10	1.07332	0.483521	Macrophage Cell	2.10427		HDC	0.155228	0.890571	Macrophage Cell	1.1136
NDC80	0.274157	0.709032	Macrophage Cell	1.20929		DIP2A	-0.242293	0.275963	Macrophage Cell	0.845401		COL9A2	0.438005	0.529179	Macrophage Cell	1.35473		PECAM1	0.0713163	0.89548	Macrophage Cell	1.05067
CNIH2	0.296245	0.719308	Macrophage Cell	1.22794		MTA2	-0.758611	0.274215	Macrophage Cell	0.591065		DND1	0.349152	0.560636	Macrophage Cell	1.27381		ITK	0.126865	0.910466	Macrophage Cell	1.09192
ABCG2	0.0961453	0.748725	Macrophage Cell	1.06891		RNASE1	-0.421875	0.267664	Macrophage Cell	0.746454		ISG15	0.114133	0.563491	Macrophage Cell	1.08232		TNNC1	0.100348	0.912578	Macrophage Cell	1.07203
SCGB3A1	0.259483	0.749442	Macrophage Cell	1.19705		ETV1	-0.279983	0.261775	Macrophage Cell	0.823601		PATL2	0.517424	0.577546	Macrophage Cell	1.4314		GRIN1	0.0689167	0.939387	Macrophage Cell	1.04893
CST6	0.0946613	0.75568	Macrophage Cell	1.06781		WDR76	-0.638147	0.257332	Macrophage Cell	0.642538		TSLP	0.439638	0.590615	Macrophage Cell	1.35626		SORL1	0.0188733	0.945246	Macrophage Cell	1.01317
ADORA2A	0.49112	0.777367	Macrophage Cell	1.40554		COL11A2	-1.18016	0.255572	Macrophage Cell	0.441302		EDARADD	0.753157	0.592644	Macrophage Cell	1.68548		BCAS1	0.0523929	0.946918	Macrophage Cell	1.03698
HJURP	0.410466	0.809501	Macrophage Cell	1.32912		P2RY1	-0.291967	0.249828	Macrophage Cell	0.816788		DAPK2	0.433717	0.596473	Macrophage Cell	1.35071		B3GALT5	0.0941029	0.951898	Macrophage Cell	1.0674
SNCA	0.0315192	0.820542	Macrophage Cell	1.02209		ERCC6L	-1.19882	0.242074	Macrophage Cell	0.435631		SYT11	0.205732	0.598457	Macrophage Cell	1.15327		TSEN54	0.0227784	0.954073	Macrophage Cell	1.01591
TDRKH	0.0716357	0.859009	Macrophage Cell	1.05091		FADS1	-0.309702	0.220629	Macrophage Cell	0.806808		LMAN2L	0.661998	0.627156	Macrophage Cell	1.58227		FCHO1	0.0427293	0.95651	Macrophage Cell	1.03006
KLHL32	0.161734	0.859163	Macrophage Cell	1.11863		MCOLN2	-1.24722	0.219348	Macrophage Cell	0.421258		TXK	0.652293	0.634692	Macrophage Cell	1.57166		POLH	0.0387077	0.965507	Macrophage Cell	1.02719
LIPC	0.175894	0.874605	Macrophage Cell	1.12966		ITGA6	-0.228284	0.216174	Macrophage Cell	0.85365		NIPA1	0.644824	0.638114	Macrophage Cell	1.56355		ASIC3	-0.0228634	0.987904	Macrophage Cell	0.984277
ARHGAP19	0.0553579	0.877956	Macrophage Cell	1.03912		TMEM177	-1.27438	0.2047	Macrophage Cell	0.413401		CD28	0.628888	0.645166	Macrophage Cell	1.54637		WDR76	-0.0185705	0.966969	Macrophage Cell	0.98721
PDZD7	0.0951912	0.881481	Macrophage Cell	1.06821		IL2RB	-1.00616	0.201853	Macrophage Cell	0.497868		XAF1	0.171973	0.648531	Macrophage Cell	1.1266		ALDH3A1	-0.0186988	0.923015	Macrophage Cell	0.987123
RCVRN	0.150089	0.892279	Macrophage Cell	1.10964		PDZD7	-1.3048	0.18937	Macrophage Cell	0.404776		LCN2	0.582744	0.665622	Macrophage Cell	1.4977		WARS	-0.0304684	0.914492	Macrophage Cell	0.979102
KCNJ10	0.14063	0.898756	Macrophage Cell	1.10239		SELE	-1.32082	0.183287	Macrophage Cell	0.400308		IL27RA	0.308115	0.672874	Macrophage Cell	1.23809		FABP4	-0.0994876	0.908056	Macrophage Cell	0.933364
SMIM6	0.109008	0.920617	Macrophage Cell	1.07849		PSRC1	-0.906517	0.173233	Macrophage Cell	0.533472		CREB5	0.531661	0.68712	Macrophage Cell	1.44559		TTYH1	-0.0941255	0.879848	Macrophage Cell	0.93684
EXO1	0.0676243	0.964554	Macrophage Cell	1.04799		LMAN2L	-0.439829	0.169668	Macrophage Cell	0.737222		PQLC2	0.335519	0.705591	Macrophage Cell	1.26183		CDNF	-0.161489	0.874542	Macrophage Cell	0.894102
PLEKHA7	0.0229978	0.965938	Macrophage Cell	1.01607		DHRS13	-1.05561	0.167457	Macrophage Cell	0.481095		IRF9	0.0628515	0.743662	Macrophage Cell	1.04453		TNS3	-0.0475289	0.844957	Macrophage Cell	0.967592
IRF4	0.00355156	0.99264	Macrophage Cell	1.00246		CTSW	-1.06668	0.167172	Macrophage Cell	0.477415		ACKR1	0.420691	0.743852	Macrophage Cell	1.33857		FOXJ1	-0.210536	0.835379	Macrophage Cell	0.864216
ACP5	-0.00619534	0.975082	Macrophage Cell	0.995715		TDRKH	-0.964274	0.140588	Macrophage Cell	0.512536		TCHH	0.412126	0.749033	Macrophage Cell	1.33065		NIF3L1	-0.0807391	0.820734	Macrophage Cell	0.945573
ITGB7	-0.0245249	0.95903	Macrophage Cell	0.983144		ANKRD54	-1.40332	0.138569	Macrophage Cell	0.378058		KCTD18	0.224449	0.75042	Macrophage Cell	1.16833		DNMT3B	-0.142298	0.81616	Macrophage Cell	0.906075
LDLR	-0.00884575	0.949016	Macrophage Cell	0.993887		EXOSC2	-0.804359	0.132053	Macrophage Cell	0.572616		RBCK1	0.193693	0.765886	Macrophage Cell	1.14369		CTSW	-0.25482	0.802761	Macrophage Cell	0.838092
TGFBR2	-0.0125813	0.927351	Macrophage Cell	0.991317		ADORA2A	-0.89204	0.12911	Macrophage Cell	0.538852		NBEAL2	0.0988256	0.783171	Macrophage Cell	1.0709		IL1RAP	-0.108028	0.782866	Macrophage Cell	0.927856
ASIC3	-0.0757485	0.877773	Macrophage Cell	0.94885		CLGN	-1.15098	0.123496	Macrophage Cell	0.450319		KIF21B	0.34829	0.783748	Macrophage Cell	1.27305		S100A9	-0.408894	0.758983	Macrophage Cell	0.753201
WDR83OS	-0.0202726	0.877567	Macrophage Cell	0.986046		IFIT2	-0.430885	0.121235	Macrophage Cell	0.741807		TTC38	0.264509	0.829686	Macrophage Cell	1.20123		LRRC4	-0.280276	0.730761	Macrophage Cell	0.823433
TXK	-0.155434	0.87692	Macrophage Cell	0.897862		ANXA3	-0.528062	0.11502	Macrophage Cell	0.693486		EPS8L1	0.119523	0.840357	Macrophage Cell	1.08638		ISG20	-0.152085	0.703175	Macrophage Cell	0.899949
CLEC3B	-0.117704	0.855449	Macrophage Cell	0.921653		EARS2	-1.16913	0.114244	Macrophage Cell	0.444691		EPHA4	0.171517	0.840706	Macrophage Cell	1.12624		CCSER1	-0.495112	0.700731	Macrophage Cell	0.709507
LLGL2	-0.0610879	0.847656	Macrophage Cell	0.958541		CRABP1	-1.48575	0.113917	Macrophage Cell	0.357063		RSAD2	0.0714521	0.863026	Macrophage Cell	1.05077		ICOS	-0.394938	0.684733	Macrophage Cell	0.760522
USP6NL	-0.0513582	0.801834	Macrophage Cell	0.965027		CCDC88C	-0.738453	0.113713	Macrophage Cell	0.599382		SLC35A2	0.15222	0.876481	Macrophage Cell	1.11128		SHC4	-0.223144	0.654204	Macrophage Cell	0.856697
HS3ST1	-0.0751509	0.798346	Macrophage Cell	0.949243		STK32A	-1.48586	0.112921	Macrophage Cell	0.357036		CKB	0.0254352	0.886416	Macrophage Cell	1.01779		NUBPL	-0.138181	0.647998	Macrophage Cell	0.908664
CCR6	-0.21226	0.792827	Macrophage Cell	0.863184		ABCG2	-0.54021	0.10943	Macrophage Cell	0.687671		RASGRP1	0.0549514	0.898331	Macrophage Cell	1.03882		PRDM8	-0.433893	0.646276	Macrophage Cell	0.740262
PQLC2	-0.0654982	0.787726	Macrophage Cell	0.955615		CDH2	-0.87117	0.100238	Macrophage Cell	0.546703		LRP8	0.127919	0.913668	Macrophage Cell	1.09272		CHAC1	-0.581447	0.643554	Macrophage Cell	0.668293
STAG3	-0.114079	0.772438	Macrophage Cell	0.923972		CHGB	-1.21767	0.0960536	Macrophage Cell	0.429976		PODXL	0.143179	0.931726	Macrophage Cell	1.10434		AIF1L	-0.437174	0.641241	Macrophage Cell	0.73858
MMRN1	-0.285791	0.765789	Macrophage Cell	0.820292		CHAC1	-1.53165	0.0951681	Macrophage Cell	0.345881		PIGO	0.0783588	0.934228	Macrophage Cell	1.05582		USB1	-0.179918	0.640241	Macrophage Cell	0.882753
CDC14A	-0.115891	0.700088	Macrophage Cell	0.922812		KCNS3	-1.21964	0.0950386	Macrophage Cell	0.429391		ARMC6	0.0939023	0.936118	Macrophage Cell	1.06725		SELE	-0.594074	0.634457	Macrophage Cell	0.66247
DLK1	-0.313051	0.691489	Macrophage Cell	0.804938		MMRN1	-1.55956	0.0900117	Macrophage Cell	0.339254		TBCC	0.0260056	0.937897	Macrophage Cell	1.01819		INSIG1	-0.118771	0.629946	Macrophage Cell	0.920972
DHRS13	-0.170569	0.659837	Macrophage Cell	0.888492		VEGFA	-0.315565	0.0891698	Macrophage Cell	0.803536		KLHL32	0.0936974	0.954769	Macrophage Cell	1.0671		HJURP	-0.16604	0.628733	Macrophage Cell	0.891286
PXN	-0.0856927	0.604689	Macrophage Cell	0.942332		SV2B	-1.28087	0.0739136	Macrophage Cell	0.411548		NLRC5	0.0630672	0.969344	Macrophage Cell	1.04468		CD3D	-0.468108	0.619892	Macrophage Cell	0.722912
SAMD9L	-0.130466	0.598035	Macrophage Cell	0.913536		DPP10	-1.64778	0.0651474	Macrophage Cell	0.319131		LZTR1	0.00794506	0.991368	Macrophage Cell	1.00552		DND1	-0.315383	0.618785	Macrophage Cell	0.803637
VAX2	-0.367318	0.580793	Macrophage Cell	0.775222		DMD	-0.400294	0.0616897	Macrophage Cell	0.757704		HOXD8	0	1	Macrophage Cell	1		ABCA6	-0.395576	0.61626	Macrophage Cell	0.760186
KRT14	-0.305409	0.556366	Macrophage Cell	0.809213		RPL39L	-1.32909	0.0599471	Macrophage Cell	0.39802		MMRN2	0	1	Macrophage Cell	1		AQP5	-0.123304	0.605646	Macrophage Cell	0.918083
ATG10	-0.109419	0.555594	Macrophage Cell	0.926961		GRK6	-0.517703	0.0588458	Macrophage Cell	0.698483		ST3GAL5	-0.0123458	0.985168	Macrophage Cell	0.991479		RPGRIP1	-0.241009	0.56939	Macrophage Cell	0.846154
C1QTNF6	-0.333182	0.547337	Macrophage Cell	0.793784		DNAJB1	-0.355639	0.0571788	Macrophage Cell	0.781524		TDRKH	-0.0481099	0.975544	Macrophage Cell	0.967203		MTA2	-0.147236	0.568249	Macrophage Cell	0.902979
GJB2	-0.229775	0.546256	Macrophage Cell	0.852768		BMP2	-0.422559	0.0538259	Macrophage Cell	0.7461		SLC2A3	-0.00806017	0.96984	Macrophage Cell	0.994429		FRAT1	-0.522866	0.568062	Macrophage Cell	0.695988
KHDRBS3	-0.106046	0.503129	Macrophage Cell	0.929131		ST3GAL6	-0.389023	0.0510294	Macrophage Cell	0.763646		PRIM2	-0.0346552	0.958212	Macrophage Cell	0.976265		CCDC88C	-0.298367	0.561414	Macrophage Cell	0.813172
GJC2	-0.472435	0.463519	Macrophage Cell	0.720747		L1CAM	-1.00351	0.0487265	Macrophage Cell	0.498785		NCAPH	-0.0503434	0.956519	Macrophage Cell	0.965706		IQGAP2	-0.153031	0.559248	Macrophage Cell	0.899359
P2RY10	-0.641917	0.455515	Macrophage Cell	0.640861		CHML	-0.810879	0.0458895	Macrophage Cell	0.570035		MLLT6	-0.0405615	0.946979	Macrophage Cell	0.972276		RPS6KA4	-0.147159	0.558725	Macrophage Cell	0.903027
SMPD3	-0.578825	0.4177	Macrophage Cell	0.669509		INPP5F	-0.4649	0.0438001	Macrophage Cell	0.724522		P2RY2	-0.0545719	0.939738	Macrophage Cell	0.96288		OTUD1	-0.171674	0.558313	Macrophage Cell	0.887812
EARS2	-0.257795	0.399821	Macrophage Cell	0.836365		GRIK2	-0.838679	0.0408768	Macrophage Cell	0.559155		GRAP2	-0.0884338	0.937586	Macrophage Cell	0.940543		IRF9	-0.150239	0.544451	Macrophage Cell	0.901101
LZTR1	-0.189613	0.386827	Macrophage Cell	0.876841		FAM81A	-1.78326	0.0384718	Macrophage Cell	0.290525		PRADC1	-0.141981	0.926479	Macrophage Cell	0.906274		BANP	-0.185364	0.533073	Macrophage Cell	0.879427
TMEM140	-0.201943	0.375759	Macrophage Cell	0.869379		LRRC32	-1.04211	0.0379997	Macrophage Cell	0.485618		PDZD7	-0.149605	0.921087	Macrophage Cell	0.901497		RBCK1	-0.154443	0.518837	Macrophage Cell	0.898479
SYP	-0.220982	0.371291	Macrophage Cell	0.857981		ARHGAP19	-0.687205	0.037255	Macrophage Cell	0.621056		PSRC1	-0.0406161	0.917759	Macrophage Cell	0.97224		DGCR2	-0.161615	0.514297	Macrophage Cell	0.894023
WARS	-0.134779	0.352466	Macrophage Cell	0.910809		RAB37	-1.464	0.030726	Macrophage Cell	0.362488		RGMB	-0.0916071	0.90799	Macrophage Cell	0.938477		KCTD18	-0.237377	0.513741	Macrophage Cell	0.848286
MTA2	-0.220134	0.332625	Macrophage Cell	0.858486		ENG	-0.508266	0.0305746	Macrophage Cell	0.703067		RASGEF1C	-0.0939045	0.905633	Macrophage Cell	0.936983		RGMB	-0.185398	0.495606	Macrophage Cell	0.879406
PIGO	-0.2322	0.303205	Macrophage Cell	0.851336		PPP2R2B	-1.28354	0.030144	Macrophage Cell	0.410786		PARP12	-0.217068	0.886016	Macrophage Cell	0.860312		NEB	-0.832299	0.474113	Macrophage Cell	0.561634
VWF	-0.304976	0.286642	Macrophage Cell	0.809456		CENPM	-0.840711	0.0286377	Macrophage Cell	0.558368		NOTCH4	-0.221571	0.883543	Macrophage Cell	0.857631		PIGO	-0.291783	0.470415	Macrophage Cell	0.816892
CTNNA2	-0.593294	0.285913	Macrophage Cell	0.662828		RBCK1	-0.484672	0.0271712	Macrophage Cell	0.71466		IMP3	-0.253301	0.866132	Macrophage Cell	0.838975		CYTL1	-0.583941	0.435257	Macrophage Cell	0.667139
CCL2	-0.151733	0.285582	Macrophage Cell	0.900168		CXCL1	-1.84341	0.0257403	Macrophage Cell	0.278662		CASC3	-0.346484	0.814223	Macrophage Cell	0.786498		PDK4	-0.590859	0.430195	Macrophage Cell	0.663947
PRCP	-0.160393	0.256286	Macrophage Cell	0.894781		NIF3L1	-1.83707	0.0254798	Macrophage Cell	0.279889		SMARCD2	-0.265223	0.803089	Macrophage Cell	0.83207		SYT1	-0.42195	0.422785	Macrophage Cell	0.746415
ELF3	-0.227683	0.246898	Macrophage Cell	0.854005		GPR171	-1.89977	0.0226698	Macrophage Cell	0.267986		ATP10B	-0.380817	0.794929	Macrophage Cell	0.768003		LMAN2L	-0.224636	0.416621	Macrophage Cell	0.855811
DIP2A	-0.194376	0.223759	Macrophage Cell	0.873951		SH3BGRL3	-0.431851	0.0194952	Macrophage Cell	0.74131		NUDT17	-0.417086	0.774529	Macrophage Cell	0.748936		BRSK2	-0.942398	0.402981	Macrophage Cell	0.520367
PTTG1	-0.219007	0.207614	Macrophage Cell	0.859157		BANP	-0.659065	0.0192158	Macrophage Cell	0.633288		PHLDA2	-0.0773117	0.769092	Macrophage Cell	0.947822		PLAC8	-0.285369	0.401477	Macrophage Cell	0.820532
ITGA6	-0.232738	0.198118	Macrophage Cell	0.851018		ACKR4	-1.95347	0.019102	Macrophage Cell	0.258194		PIK3IP1	-0.225789	0.7673	Macrophage Cell	0.855127		MFSD6	-0.28755	0.391248	Macrophage Cell	0.819292
PDE7A	-0.295065	0.19718	Macrophage Cell	0.815035		IFIH1	-0.691073	0.0183714	Macrophage Cell	0.619393		EFNA5	-0.446218	0.752826	Macrophage Cell	0.733964		BSPRY	-0.432683	0.380247	Macrophage Cell	0.740882
RAB37	-0.77401	0.183502	Macrophage Cell	0.58479		PXN	-0.475439	0.0177139	Macrophage Cell	0.719248		PLEKHM3	-0.242356	0.749247	Macrophage Cell	0.845364		TTC38	-0.305826	0.365837	Macrophage Cell	0.808979
GPM6A	-1.03869	0.165533	Macrophage Cell	0.486768		KMO	-0.596294	0.0172037	Macrophage Cell	0.661451		SNX18	-0.332909	0.748834	Macrophage Cell	0.793934		GALNT3	-0.469756	0.365026	Macrophage Cell	0.722087
P2RY2	-0.735236	0.164371	Macrophage Cell	0.60072		MBP	-0.691654	0.0165635	Macrophage Cell	0.619143		BLCAP	-0.466157	0.741083	Macrophage Cell	0.72389		PLXNC1	-0.27883	0.363631	Macrophage Cell	0.824259
HOXD8	-18.9332	0.157329	Macrophage Cell	1.9977e-06		INSC	-1.96789	0.015052	Macrophage Cell	0.255627		LYSMD2	-0.292602	0.73763	Macrophage Cell	0.816428		IL2RB	-1.0084	0.361291	Macrophage Cell	0.497097
CD27	-0.817562	0.15686	Macrophage Cell	0.5674		ARMC6	-0.916782	0.0149623	Macrophage Cell	0.529689		GRIN3B	-0.298905	0.729936	Macrophage Cell	0.812869		TMEM177	-0.460483	0.347669	Macrophage Cell	0.726743
ARMC6	-0.340343	0.140093	Macrophage Cell	0.789854		ADAM23	-1.59982	0.0143795	Macrophage Cell	0.329918		NIF3L1	-0.321736	0.707078	Macrophage Cell	0.800107		ZBTB25	-0.335897	0.344704	Macrophage Cell	0.792292
PLXNB3	-1.41952	0.121752	Macrophage Cell	0.373837		MPZ	-0.929058	0.0143987	Macrophage Cell	0.525201		ANKRD54	-0.399892	0.696649	Macrophage Cell	0.757915		ANKRD54	-0.304787	0.302119	Macrophage Cell	0.809562
SLC26A7	-1.4616	0.108166	Macrophage Cell	0.363089		STARD13	-0.671001	0.0130137	Macrophage Cell	0.628071		MEX3D	-0.402068	0.695005	Macrophage Cell	0.756773		XAF1	-0.269635	0.299983	Macrophage Cell	0.829529
ATP8A1	-0.502306	0.107685	Macrophage Cell	0.705977		OPN3	-1.60486	0.0121063	Macrophage Cell	0.328767		DHRS13	-0.33353	0.694652	Macrophage Cell	0.793592		VCAM1	-0.257701	0.29656	Macrophage Cell	0.83642
LAMA2	-0.408936	0.104953	Macrophage Cell	0.753179		PLEKHA4	-2.02598	0.0111328	Macrophage Cell	0.245538		AGAP3	-0.337147	0.694243	Macrophage Cell	0.791605		SCG3	-1.1254	0.289039	Macrophage Cell	0.458376
TMEM243	-0.25028	0.094276	Macrophage Cell	0.840733		PTCH2	-1.42878	0.0108063	Macrophage Cell	0.371445		RPS6KA4	-0.542557	0.69129	Macrophage Cell	0.686553		MMRN2	-0.579321	0.284442	Macrophage Cell	0.669279
FADS1	-0.228474	0.0872468	Macrophage Cell	0.853537		ACKR1	-1.4337	0.0107412	Macrophage Cell	0.370181		CDC14A	-0.172074	0.687525	Macrophage Cell	0.887566		AGAP3	-0.289285	0.272335	Macrophage Cell	0.818308
TNFSF10	-0.262712	0.0826225	Macrophage Cell	0.833519		PPFIA2	-2.02316	0.00946655	Macrophage Cell	0.246019		ESRRA	-0.572704	0.672769	Macrophage Cell	0.672355		ACER2	-0.592738	0.270191	Macrophage Cell	0.663083
MKI67	-0.889496	0.0757438	Macrophage Cell	0.539803		KCNJ10	-1.4635	0.00905723	Macrophage Cell	0.362611		PPFIBP2	-0.126867	0.661609	Macrophage Cell	0.915818		PARP12	-0.318586	0.245348	Macrophage Cell	0.801855
CLDN1	-0.549784	0.0746536	Macrophage Cell	0.683122		ANGPT2	-1.66734	0.00840513	Macrophage Cell	0.314833		TMEM41A	-0.633247	0.643215	Macrophage Cell	0.644724		STAC3	-0.937583	0.240812	Macrophage Cell	0.522107
DND1	-1.24615	0.0737584	Macrophage Cell	0.421572		GREM1	-2.08368	0.00823036	Macrophage Cell	0.235911		HPDL	-0.632171	0.636799	Macrophage Cell	0.645205		PDP1	-0.47238	0.235089	Macrophage Cell	0.720775
IFI27	-0.294634	0.0730307	Macrophage Cell	0.815279		FRAT1	-1.16655	0.00761549	Macrophage Cell	0.445485		SREBF1	-0.203382	0.608988	Macrophage Cell	0.868512		NFE2L3	-0.566269	0.233956	Macrophage Cell	0.675361
SAMHD1	-0.24763	0.0645787	Macrophage Cell	0.842279		HS1BP3	-0.67167	0.00756483	Macrophage Cell	0.62778		ZBTB37	-0.534185	0.585403	Macrophage Cell	0.690548		TMEM209	-0.422772	0.231422	Macrophage Cell	0.74599
TTC39C	-0.361885	0.0639151	Macrophage Cell	0.778147		COL28A1	-2.10655	0.00726743	Macrophage Cell	0.232202		DSC3	-0.73184	0.578207	Macrophage Cell	0.602135		LGI3	-0.965358	0.224345	Macrophage Cell	0.512151
S100A2	-0.713478	0.0625242	Macrophage Cell	0.609848		GRAP2	-2.09602	0.00648462	Macrophage Cell	0.233903		MRM1	-0.750787	0.56676	Macrophage Cell	0.594279		ATP6V1C2	-0.990208	0.212287	Macrophage Cell	0.503405
LCN2	-0.451665	0.0613019	Macrophage Cell	0.731199		TRIM63	-1.04298	0.00634373	Macrophage Cell	0.485323		MITF	-0.110447	0.555753	Macrophage Cell	0.926301		DSP	-0.308106	0.207731	Macrophage Cell	0.807702
SDK2	-1.0087	0.0608807	Macrophage Cell	0.496993		NTM	-2.1147	0.00606878	Macrophage Cell	0.230894		DIP2A	-0.49463	0.542249	Macrophage Cell	0.709744		SAMD8	-0.344314	0.204791	Macrophage Cell	0.787682
TIE1	-0.783756	0.0593642	Macrophage Cell	0.580852		NDST3	-1.73683	0.00544991	Macrophage Cell	0.300029		LMNTD2	-0.604149	0.528212	Macrophage Cell	0.65786		STRN4	-0.332624	0.192703	Macrophage Cell	0.794091
MAMDC2	-0.392919	0.0570151	Macrophage Cell	0.761587		MRM1	-1.21722	0.00497767	Macrophage Cell	0.430111		MTHFD2L	-0.615457	0.523192	Macrophage Cell	0.652723		NFATC3	-0.368954	0.184914	Macrophage Cell	0.774344
TOX	-0.709025	0.053494	Macrophage Cell	0.611734		ADGRF5	-1.40677	0.00475431	Macrophage Cell	0.377156		HERC6	-0.375011	0.500107	Macrophage Cell	0.771099		PPP2R2B	-0.805499	0.18387	Macrophage Cell	0.572164
WDR76	-0.522206	0.0506157	Macrophage Cell	0.696306		FLRT3	-1.12216	0.00466105	Macrophage Cell	0.459406		IL18RAP	-0.867556	0.499546	Macrophage Cell	0.548075		GIMAP8	-1.32328	0.181001	Macrophage Cell	0.399625
IL2RB	-1.20397	0.0395327	Macrophage Cell	0.434078		CSF1	-0.917588	0.00414449	Macrophage Cell	0.529393		MEGF9	-0.378015	0.499063	Macrophage Cell	0.769496		CD3E	-1.33689	0.179046	Macrophage Cell	0.395872
ANGPT2	-0.75969	0.0353124	Macrophage Cell	0.590623		RASGRP1	-1.01801	0.00363727	Macrophage Cell	0.493796		POLH	-0.435839	0.499016	Macrophage Cell	0.739263		PRADC1	-0.425466	0.167053	Macrophage Cell	0.744598
DNMT3B	-1.75606	0.0314387	Macrophage Cell	0.296057		DTX4	-2.19749	0.00359536	Macrophage Cell	0.218017		LAT	-0.877705	0.494126	Macrophage Cell	0.544233		GIMAP4	-0.848697	0.158034	Macrophage Cell	0.555286
MX1	-0.319732	0.0300812	Macrophage Cell	0.801219		TSC22D4	-0.651977	0.0035363	Macrophage Cell	0.636408		DGCR2	-0.591738	0.455465	Macrophage Cell	0.663543		SERPINB5	-0.394187	0.142216	Macrophage Cell	0.760918
MTHFD2L	-0.320858	0.0292757	Macrophage Cell	0.800593		FAM107B	-0.535315	0.00352912	Macrophage Cell	0.690008		TMEM176A	-0.146556	0.411656	Macrophage Cell	0.903405		IFI35	-0.355012	0.13766	Macrophage Cell	0.781863
PRDM8	-0.767171	0.0272115	Macrophage Cell	0.587568		PLEKHM3	-2.15778	0.00348599	Macrophage Cell	0.224101		TNFRSF18	-0.576776	0.410706	Macrophage Cell	0.670461		KRT7	-1.44768	0.128611	Macrophage Cell	0.36661
GRIN3B	-20.1959	0.0270397	Macrophage Cell	8.32571e-07		CDH19	-0.899853	0.0034872	Macrophage Cell	0.535941		DSP	-0.767009	0.400186	Macrophage Cell	0.587634		INPP5F	-0.39965	0.127554	Macrophage Cell	0.758042
SV2B	-1.80064	0.0270642	Macrophage Cell	0.287048		DLL4	-2.19299	0.00346695	Macrophage Cell	0.218697		KCP	-1.05856	0.386156	Macrophage Cell	0.480112		ENPP3	-1.15427	0.12496	Macrophage Cell	0.449293
HDC	-20.2267	0.026654	Macrophage Cell	8.15009e-07		MIA	-1.20192	0.0034327	Macrophage Cell	0.434698		INPP5F	-0.231763	0.379235	Macrophage Cell	0.851594		DDX58	-0.427017	0.121031	Macrophage Cell	0.743798
PI15	-20.1644	0.0255841	Macrophage Cell	8.50984e-07		PTAR1	-0.580314	0.00340571	Macrophage Cell	0.668818		MYB	-1.08833	0.370965	Macrophage Cell	0.470307		ACKR1	-1.46601	0.118411	Macrophage Cell	0.361983
IL20RB	-1.07028	0.0231835	Macrophage Cell	0.476227		LPAR1	-1.6024	0.00282669	Macrophage Cell	0.329329		SELE	-1.10359	0.362905	Macrophage Cell	0.465358		ENO3	-0.507825	0.112657	Macrophage Cell	0.703282
STARD13	-0.361401	0.0227689	Macrophage Cell	0.778408		SCN7A	-0.875115	0.00254208	Macrophage Cell	0.54521		ABCA9	-0.296555	0.362512	Macrophage Cell	0.814194		ADAM23	-1.18349	0.111635	Macrophage Cell	0.440284
MISP	-1.48491	0.0201311	Macrophage Cell	0.35727		NLRC5	-1.3615	0.00245841	Macrophage Cell	0.389177		FRMD4A	-0.184764	0.303265	Macrophage Cell	0.879793		TFPI2	-1.21557	0.106253	Macrophage Cell	0.430604
NUAK2	-0.522259	0.0193762	Macrophage Cell	0.696281		SCN8A	-2.2643	0.00235505	Macrophage Cell	0.208151		POLR2D	-1.20132	0.297322	Macrophage Cell	0.434878		EXOSC2	-0.545295	0.101232	Macrophage Cell	0.685252
ZBTB25	-0.474787	0.0151923	Macrophage Cell	0.719573		GATA2	-1.83871	0.002337	Macrophage Cell	0.279571		TAC1	-0.523729	0.294306	Macrophage Cell	0.695572		FYN	-0.462443	0.0997745	Macrophage Cell	0.725756
PCSK9	-20.5348	0.0150045	Macrophage Cell	6.58268e-07		KCTD18	-0.91687	0.00233968	Macrophage Cell	0.529657		ATP8A1	-0.627286	0.270935	Macrophage Cell	0.647393		SYT11	-0.465215	0.0980056	Macrophage Cell	0.724363
DPP10	-1.91749	0.0130381	Macrophage Cell	0.264714		ADAMTS4	-1.84154	0.00231493	Macrophage Cell	0.279024		RALGPS2	-0.418984	0.268142	Macrophage Cell	0.747951		VMO1	-1.54791	0.0934515	Macrophage Cell	0.342004
MAG	-1.37134	0.0124142	Macrophage Cell	0.386531		SOCS1	-0.695967	0.00218056	Macrophage Cell	0.617295		TSPAN5	-0.380144	0.253446	Macrophage Cell	0.768361		CDH7	-21.7208	0.0887908	Macrophage Cell	2.89322e-07
TTC16	-20.9159	0.0086482	Macrophage Cell	5.05473e-07		ZC3HAV1	-0.732544	0.00198451	Macrophage Cell	0.601842		MTA2	-0.99384	0.25268	Macrophage Cell	0.502139		NR4A3	-0.441293	0.0865579	Macrophage Cell	0.736474
BTLA	-20.8853	0.00856259	Macrophage Cell	5.16305e-07		SCG3	-2.24576	0.00193938	Macrophage Cell	0.210842		PMEL	-0.317036	0.251189	Macrophage Cell	0.802717		S100A2	-21.631	0.0855197	Macrophage Cell	3.0791e-07
SH2D2A	-0.880382	0.00850061	Macrophage Cell	0.543223		GALNT15	-1.65238	0.00178822	Macrophage Cell	0.318114		SYP	-0.850518	0.251008	Macrophage Cell	0.554586		CD96	-22.0583	0.0832746	Macrophage Cell	2.28971e-07
NFATC3	-0.406731	0.00829678	Macrophage Cell	0.754331		RIMKLA	-22.7197	0.00169887	Macrophage Cell	1.44775e-07		TTPAL	-1.27069	0.250303	Macrophage Cell	0.414461		ARL5B	-0.456269	0.0817507	Macrophage Cell	0.728869
ACKR1	-1.03011	0.00748859	Macrophage Cell	0.489673		TTC16	-2.26311	0.00165414	Macrophage Cell	0.208323		NCAM1	-0.210065	0.231975	Macrophage Cell	0.864498		PTCH2	-1.11548	0.079672	Macrophage Cell	0.461538
SELE	-2.01301	0.00709811	Macrophage Cell	0.247755		CCSER1	-1.09198	0.00161336	Macrophage Cell	0.469118		AQP4	-1.37863	0.211739	Macrophage Cell	0.384584		VAX2	-1.58447	0.0787361	Macrophage Cell	0.333447
BMP7	-1.03864	0.0070398	Macrophage Cell	0.486786		PDE7A	-0.702578	0.00154323	Macrophage Cell	0.614473		SYT13	-1.41611	0.205581	Macrophage Cell	0.37472		IER3	-0.362625	0.0784058	Macrophage Cell	0.777748
ICOS	-2.05359	0.0057475	Macrophage Cell	0.240884		FIGN	-1.53922	0.0014352	Macrophage Cell	0.34407		STRN4	-0.836661	0.197784	Macrophage Cell	0.559938		CD3G	-1.61608	0.0773011	Macrophage Cell	0.326222
CCK	-0.923086	0.00523218	Macrophage Cell	0.52738		CHRDL1	-0.722722	0.00136567	Macrophage Cell	0.605953		NUBPL	-0.775546	0.189318	Macrophage Cell	0.584167		LZTR1	-0.469642	0.0771517	Macrophage Cell	0.722144
PAQR8	-0.668925	0.00500903	Macrophage Cell	0.628975		SNCA	-1.91838	0.00118584	Macrophage Cell	0.264552		ACAP3	-0.962786	0.180303	Macrophage Cell	0.513065		HYAL2	-0.529573	0.0756255	Macrophage Cell	0.69276
LYST	-0.431191	0.00481923	Macrophage Cell	0.741649		RGS9	-1.29315	0.0010278	Macrophage Cell	0.408058		CNP	-0.863793	0.179047	Macrophage Cell	0.549506		ELF3	-0.596106	0.074099	Macrophage Cell	0.661537
PRKCQ	-2.10872	0.00426676	Macrophage Cell	0.231853		NEB	-22.8989	0.000989364	Macrophage Cell	1.27864e-07		NPDC1	-1.15143	0.170303	Macrophage Cell	0.45018		TTYH2	-0.609377	0.0733995	Macrophage Cell	0.65548
IMP3	-0.385799	0.00414803	Macrophage Cell	0.765355		SEL1L3	-1.04234	0.000947969	Macrophage Cell	0.485539		AATK	-1.48529	0.16559	Macrophage Cell	0.357176		ANKRD37	-1.02013	0.0725364	Macrophage Cell	0.493073
CAMK4	-2.11218	0.00403393	Macrophage Cell	0.231297		IRF9	-0.753197	0.000853381	Macrophage Cell	0.593287		TMEM177	-1.14363	0.163611	Macrophage Cell	0.452618		BLCAP	-0.492819	0.0682044	Macrophage Cell	0.710635
TSPAN13	-0.749318	0.00399232	Macrophage Cell	0.594885		IFIT3	-0.808666	0.00077282	Macrophage Cell	0.570909		RPH3AL	-21.5899	0.158677	Macrophage Cell	3.16806e-07		GON4L	-0.43703	0.0669556	Macrophage Cell	0.738654
2024-09-01	-0.46773	0.00393929	Macrophage Cell	0.723101		OLFML3	-0.63026	0.000671069	Macrophage Cell	0.64606		HAS2	-1.16989	0.158498	Macrophage Cell	0.444454		CDH5	-0.872553	0.0608251	Macrophage Cell	0.54618
PPFIA2	-1.71308	0.00356954	Macrophage Cell	0.305009		KIF20B	-0.954812	0.000641603	Macrophage Cell	0.515909		SPPL3	-1.49832	0.154525	Macrophage Cell	0.353966		MMP17	-1.66344	0.0586906	Macrophage Cell	0.315685
POLH	-0.908233	0.00319595	Macrophage Cell	0.532837		LZTR1	-1.09917	0.00061296	Macrophage Cell	0.466784		LDLR	-0.526533	0.140608	Macrophage Cell	0.694221		GDPD5	-0.62239	0.057116	Macrophage Cell	0.649594
BACH2	-1.42673	0.00240387	Macrophage Cell	0.371973		EXO1	-22.8199	0.000591808	Macrophage Cell	1.35058e-07		CHRDL1	-0.377935	0.13574	Macrophage Cell	0.769538		TTR	-0.560575	0.048693	Macrophage Cell	0.678032
GAS7	-0.422082	0.00220795	Macrophage Cell	0.746347		HDC	-23.1614	0.000587257	Macrophage Cell	1.0659e-07		SNTB1	-1.61022	0.120937	Macrophage Cell	0.327549		CTNNA2	-22.0949	0.0481147	Macrophage Cell	2.23235e-07
HERC6	-0.849131	0.00198806	Macrophage Cell	0.555119		SELP	-2.42748	0.000583492	Macrophage Cell	0.18589		CHST12	-0.408888	0.114566	Macrophage Cell	0.753204		SLITRK1	-22.2031	0.0459004	Macrophage Cell	2.07116e-07
SLC5A3	-0.453629	0.00189331	Macrophage Cell	0.730204		ENHO	-1.34704	0.000587986	Macrophage Cell	0.393098		PPFIA2	-1.64395	0.111648	Macrophage Cell	0.319979		GALNT15	-1.38803	0.046028	Macrophage Cell	0.382085
SH3GL3	-2.1869	0.00186393	Macrophage Cell	0.219623		CXCR6	-23.2505	0.000564885	Macrophage Cell	1.00207e-07		SLAMF1	-1.68549	0.107206	Macrophage Cell	0.310898		IGF1	-0.485843	0.0433765	Macrophage Cell	0.71408
ADM	-0.427422	0.00174297	Macrophage Cell	0.743589		CLEC2D	-23.2902	0.000541451	Macrophage Cell	9.74874e-08		SAMD8	-0.948774	0.0929325	Macrophage Cell	0.518072		SEMA4B	-0.620374	0.0411862	Macrophage Cell	0.650502
CHAD	-21.3985	0.00170655	Macrophage Cell	3.61751e-07		CNP	-0.73987	0.0005398	Macrophage Cell	0.598793		SLC44A1	-0.394623	0.0918521	Macrophage Cell	0.760688		LCN2	-1.13491	0.0385258	Macrophage Cell	0.455363
SH2D1A	-1.82688	0.00157435	Macrophage Cell	0.281874		EGFLAM	-2.46468	0.000495871	Macrophage Cell	0.181158		LIPC	-1.71431	0.0890702	Macrophage Cell	0.304748		AQP3	-0.550715	0.0376155	Macrophage Cell	0.682682
KLRD1	-1.38102	0.00133994	Macrophage Cell	0.383947		PREX2	-2.46103	0.000381173	Macrophage Cell	0.181617		OVOL1	-1.71538	0.0882698	Macrophage Cell	0.304523		ATG10	-0.542049	0.0360481	Macrophage Cell	0.686795
TNFAIP6	-0.565515	0.001226	Macrophage Cell	0.675714		NKG7	-1.81669	0.000379344	Macrophage Cell	0.283872		ABCG2	-0.516154	0.0865714	Macrophage Cell	0.699233		MACC1	-1.43841	0.0358416	Macrophage Cell	0.368974
XYLT1	-0.86759	0.00114988	Macrophage Cell	0.548062		IL18RAP	-23.2676	0.000358122	Macrophage Cell	9.90291e-08		FLRT1	-0.807452	0.0857376	Macrophage Cell	0.57139		CD82	-0.502116	0.0340972	Macrophage Cell	0.70607
VILL	-0.937158	0.00109102	Macrophage Cell	0.522261		LPAR2	-1.22373	0.000357821	Macrophage Cell	0.428173		MEGF6	-22.1378	0.0849374	Macrophage Cell	2.16701e-07		NUDT17	-1.46189	0.0332902	Macrophage Cell	0.363016
RCAN1	-0.475723	0.00104577	Macrophage Cell	0.719106		HOXD8	-23.171	0.000342488	Macrophage Cell	1.05883e-07		GON4L	-0.364	0.0729447	Macrophage Cell	0.777007		CLDN1	-0.80743	0.0330518	Macrophage Cell	0.571399
NEB	-0.879148	0.00098066	Macrophage Cell	0.543689		CD96	-23.3722	0.000341467	Macrophage Cell	9.20988e-08		RPL39L	-0.804534	0.058796	Macrophage Cell	0.572547		ICAM1	-0.532988	0.0283286	Macrophage Cell	0.691122
PLP2	-0.454316	0.00092563	Macrophage Cell	0.729856		PROCR	-1.45401	0.000329614	Macrophage Cell	0.365006		VWA5A	-1.81273	0.0555778	Macrophage Cell	0.284651		MEX3D	-0.744735	0.0270182	Macrophage Cell	0.596778
MEOX2	-1.88108	0.000776053	Macrophage Cell	0.271481		KHDRBS3	-1.39934	0.000303129	Macrophage Cell	0.379103		FAM102A	-1.44964	0.055227	Macrophage Cell	0.366112		CRABP1	-1.88477	0.0242567	Macrophage Cell	0.270788
GREM1	-2.2964	0.000773419	Macrophage Cell	0.203571		SGK1	-0.669305	0.000301356	Macrophage Cell	0.62881		CNIH2	-1.90719	0.0542283	Macrophage Cell	0.266611		TFAP2C	-1.06099	0.0234938	Macrophage Cell	0.479303
NIPA1	-0.943097	0.000716534	Macrophage Cell	0.520115		SH3BP1	-0.734291	0.000299894	Macrophage Cell	0.601113		TOX	-1.88719	0.0531207	Macrophage Cell	0.270334		S100A10	-0.538939	0.0234263	Macrophage Cell	0.688277
CDKN2B	-0.742875	0.00070574	Macrophage Cell	0.597547		APOLD1	-1.56021	0.000291221	Macrophage Cell	0.339103		MACROD2	-1.87989	0.0509244	Macrophage Cell	0.271704		TAC1	-1.91467	0.0221749	Macrophage Cell	0.265233
TMEM209	-0.710372	0.000670424	Macrophage Cell	0.611163		REL	-0.660293	0.000291068	Macrophage Cell	0.63275		VWF	-0.67318	0.0500266	Macrophage Cell	0.627123		CDKN2B	-1.5221	0.0212108	Macrophage Cell	0.348178
MAL2	-1.18793	0.000586779	Macrophage Cell	0.438932		FOXJ1	-1.66155	0.00026345	Macrophage Cell	0.3161		FAM167B	-0.733737	0.0489271	Macrophage Cell	0.601344		VWF	-0.946305	0.0211464	Macrophage Cell	0.51896
LRRC15	-21.7094	0.000547148	Macrophage Cell	2.91624e-07		SLC38A11	-1.55981	0.0002615	Macrophage Cell	0.339196		NUAK2	-1.16291	0.048045	Macrophage Cell	0.44661		PIK3R1	-0.556671	0.0186928	Macrophage Cell	0.679869
ATP6V1C2	-1.3723	0.000482271	Macrophage Cell	0.386275		IGSF1	-2.49511	0.000252471	Macrophage Cell	0.177377		CHAC1	-1.92908	0.0472589	Macrophage Cell	0.262596		KLHL32	-1.91395	0.01846	Macrophage Cell	0.265365
MRM1	-1.19847	0.000480255	Macrophage Cell	0.435736		MYB	-23.096	0.000213909	Macrophage Cell	1.11533e-07		CERS3	-22.5415	0.0465525	Macrophage Cell	1.63806e-07		NAV2	-0.652929	0.0176811	Macrophage Cell	0.635988
DLL4	-1.4604	0.000429324	Macrophage Cell	0.363393		ESAM	-1.49967	0.000202419	Macrophage Cell	0.353635		IFI27	-0.435844	0.0450891	Macrophage Cell	0.739261		MAL	-0.594098	0.0174419	Macrophage Cell	0.662459
GON4L	-0.511806	0.000386416	Macrophage Cell	0.701344		SV2C	-23.4905	0.000184903	Macrophage Cell	8.48488e-08		DPP4	-1.02416	0.0446857	Macrophage Cell	0.491695		PDZD7	-22.8156	0.0145823	Macrophage Cell	1.35467e-07
GRAP2	-1.75689	0.000243523	Macrophage Cell	0.295886		SYT13	-23.4583	0.000184427	Macrophage Cell	8.67659e-08		PDP1	-0.436437	0.0401151	Macrophage Cell	0.738957		TNNT1	-0.712429	0.0147903	Macrophage Cell	0.610292
SCN3A	-2.40731	0.000230904	Macrophage Cell	0.188507		APOA1	-2.59485	0.000147487	Macrophage Cell	0.165528		APOA1	-1.55518	0.0394301	Macrophage Cell	0.340285		EREG	-22.8785	0.0144651	Macrophage Cell	1.29683e-07
PRSS57	-21.7572	0.0002145	Macrophage Cell	2.82124e-07		VWC2	-23.4276	0.000139607	Macrophage Cell	8.86316e-08		PCBP4	-0.400727	0.0382184	Macrophage Cell	0.757476		DPP10	-22.7937	0.0144165	Macrophage Cell	1.37537e-07
TMEM177	-1.25045	0.000211469	Macrophage Cell	0.420317		BRSK2	-23.3874	0.000123233	Macrophage Cell	9.11342e-08		HS1BP3	-2.00182	0.0355056	Macrophage Cell	0.249684		PDE7A	-0.685822	0.0125638	Macrophage Cell	0.621652
PTGDR	-2.43236	0.000203026	Macrophage Cell	0.185263		SCG2	-23.5599	0.000112332	Macrophage Cell	8.08666e-08		NFATC3	-1.25935	0.029461	Macrophage Cell	0.417732		TRIB3	-1.30782	0.0121314	Macrophage Cell	0.403932
DTX4	-1.76675	0.000198745	Macrophage Cell	0.29387		ARL4C	-0.899112	0.000108671	Macrophage Cell	0.536217		NLGN3	-2.02738	0.0282246	Macrophage Cell	0.2453		FRMD3	-1.42975	0.0118533	Macrophage Cell	0.371195
TSPAN15	-0.538748	0.000148817	Macrophage Cell	0.688368		BACH2	-1.26732	0.000107678	Macrophage Cell	0.41543		USB1	-22.8996	0.0261975	Macrophage Cell	1.27799e-07		NGFR	-1.31581	0.0112808	Macrophage Cell	0.401699
S1PR1	-1.38692	0.000138033	Macrophage Cell	0.38238		LIPC	-23.5178	7.37744e-05	Macrophage Cell	8.32629e-08		AKNAD1	-22.8849	0.025985	Macrophage Cell	1.29113e-07		NR4A1	-0.582343	0.0107028	Macrophage Cell	0.667878
TTPAL	-0.711627	0.000134769	Macrophage Cell	0.610631		TAC1	-2.59719	7.44938e-05	Macrophage Cell	0.16526		PTAR1	-22.9042	0.025828	Macrophage Cell	1.27398e-07		DLL4	-2.05256	0.00985425	Macrophage Cell	0.241056
KLF2	-0.514848	0.000123706	Macrophage Cell	0.699867		MLIP	-23.5828	6.62091e-05	Macrophage Cell	7.95921e-08		THRSP	-22.8977	0.0258072	Macrophage Cell	1.27971e-07		POLR2D	-0.65762	0.00989131	Macrophage Cell	0.633923
SPPL3	-0.561633	0.000120767	Macrophage Cell	0.677535		LRRC15	-23.5871	6.38576e-05	Macrophage Cell	7.93557e-08		ENPP3	-22.6328	0.0255116	Macrophage Cell	1.53765e-07		SERINC2	-1.65915	0.00947619	Macrophage Cell	0.316625
PTAR1	-0.578819	0.00011748	Macrophage Cell	0.669512		GFRA2	-1.67968	5.50741e-05	Macrophage Cell	0.312152		SMIM6	-2.10419	0.021812	Macrophage Cell	0.232582		CLDN7	-0.696494	0.00942165	Macrophage Cell	0.61707
MOXD1	-1.82232	0.000111828	Macrophage Cell	0.282767		VIM	-0.747705	5.54038e-05	Macrophage Cell	0.59555		TASP1	-0.979594	0.0210804	Macrophage Cell	0.507122		PPP1R1B	-1.67049	0.00932509	Macrophage Cell	0.314146
GADD45B	-0.373921	0.000109615	Macrophage Cell	0.771682		PENK	-2.64336	4.87292e-05	Macrophage Cell	0.160056		GJC2	-1.32562	0.0201073	Macrophage Cell	0.398976		PPFIBP2	-0.649513	0.00885929	Macrophage Cell	0.637495
SLC34A2	-1.01923	0.000102302	Macrophage Cell	0.493378		SLC35A2	-0.880923	4.45664e-05	Macrophage Cell	0.54302		DEPDC7	-1.11998	0.0153939	Macrophage Cell	0.4601		NOTCH4	-1.68335	0.00879036	Macrophage Cell	0.31136
MEGF6	-0.943423	9.70295e-05	Macrophage Cell	0.519998		IL1RAPL1	-23.7239	4.15349e-05	Macrophage Cell	7.21764e-08		AQP5	-23.3785	0.0148758	Macrophage Cell	9.17018e-08		CIT	-0.933428	0.00868442	Macrophage Cell	0.523613
IQGAP2	-0.554507	8.00853e-05	Macrophage Cell	0.68089		NFATC3	-0.791139	3.92246e-05	Macrophage Cell	0.577887		EXOSC2	-23.0455	0.0148569	Macrophage Cell	1.15511e-07		FRMD5	-23.1229	0.00835556	Macrophage Cell	1.09473e-07
ST3GAL5	-0.618646	7.9446e-05	Macrophage Cell	0.651282		CHAD	-2.70823	3.69363e-05	Macrophage Cell	0.153018		SH3GL3	-23.1237	0.0147511	Macrophage Cell	1.09413e-07		AKNAD1	-2.08867	0.00753494	Macrophage Cell	0.235097
BAIAP3	-1.85443	6.35493e-05	Macrophage Cell	0.276542		GAS2L3	-1.59945	3.49851e-05	Macrophage Cell	0.330003		ASIC3	-23.0573	0.0147298	Macrophage Cell	1.1457e-07		MAL2	-0.781455	0.00725208	Macrophage Cell	0.58178
PI16	-0.882097	5.84474e-05	Macrophage Cell	0.542578		SORCS1	-2.25526	2.89485e-05	Macrophage Cell	0.209458		SLC34A2	-23.0876	0.0146957	Macrophage Cell	1.12183e-07		S100A14	-0.783192	0.00710115	Macrophage Cell	0.58108
UBIAD1	-0.768654	5.5366e-05	Macrophage Cell	0.586965		DMKN	-23.588	2.6508e-05	Macrophage Cell	7.93032e-08		CHSY3	-23.1469	0.0146012	Macrophage Cell	1.0767e-07		SH3GL3	-2.10684	0.00673382	Macrophage Cell	0.232155
SV2C	-22.1168	4.15373e-05	Macrophage Cell	2.19883e-07		AKNAD1	-23.6958	2.61857e-05	Macrophage Cell	7.35938e-08		GCHFR	-23.1028	0.0145135	Macrophage Cell	1.11011e-07		TMEM41A	-0.832221	0.00660616	Macrophage Cell	0.561664
BLCAP	-0.58211	3.90598e-05	Macrophage Cell	0.667986		SHC4	-1.72666	2.68805e-05	Macrophage Cell	0.30215		IL17RC	-23.1453	0.0144652	Macrophage Cell	1.07788e-07		FAS	-1.12106	0.00621453	Macrophage Cell	0.459755
ACKR4	-1.91584	3.5577e-05	Macrophage Cell	0.265017		ERBB4	-2.71553	2.1849e-05	Macrophage Cell	0.152245		SERPINB5	-23.0273	0.0144393	Macrophage Cell	1.16978e-07		ADORA2A	-1.52962	0.00585626	Macrophage Cell	0.346369
RIMKLA	-1.54937	3.14678e-05	Macrophage Cell	0.34166		WFIKKN2	-2.71074	2.02608e-05	Macrophage Cell	0.152752		GATA3	-23.2646	0.0144393	Macrophage Cell	9.92332e-08		TRIM29	-0.743164	0.00584117	Macrophage Cell	0.597428
ENHO	-1.90481	2.88469e-05	Macrophage Cell	0.267051		NID2	-2.0374	1.71023e-05	Macrophage Cell	0.243603		CHMP4C	-23.2289	0.0143339	Macrophage Cell	1.01723e-07		PCDH1	-0.991546	0.00571935	Macrophage Cell	0.502938
SCN8A	-22.2318	2.68725e-05	Macrophage Cell	2.03031e-07		PCP4	-0.789895	1.66439e-05	Macrophage Cell	0.578386		PIK3R6	-1.53945	0.0133116	Macrophage Cell	0.344017		LMNTD2	-23.0794	0.00512815	Macrophage Cell	1.12826e-07
APOLD1	-0.913435	2.69998e-05	Macrophage Cell	0.530919		TPST1	-1.25667	1.60143e-05	Macrophage Cell	0.41851		EFCC1	-1.56843	0.0108721	Macrophage Cell	0.337175		TTC16	-23.18	0.00499696	Macrophage Cell	1.05228e-07
ESRRA	-0.611893	2.45222e-05	Macrophage Cell	0.654338		HERC6	-23.6111	1.49611e-05	Macrophage Cell	7.80452e-08		TMEM209	-2.28026	0.0107996	Macrophage Cell	0.20586		ADGRL4	-1.76378	0.00502218	Macrophage Cell	0.294476
SPRY1	-0.622742	2.35066e-05	Macrophage Cell	0.649435		CRADD	-1.1336	1.53108e-05	Macrophage Cell	0.455776		BAIAP3	-2.25352	0.010711	Macrophage Cell	0.209711		SMIM6	-23.2746	0.00490013	Macrophage Cell	9.85469e-08
ALDH3A1	-1.00277	2.05124e-05	Macrophage Cell	0.499041		SLC5A3	-0.802503	1.27213e-05	Macrophage Cell	0.573354		CDNF	-23.2759	0.00870189	Macrophage Cell	9.84606e-08		STARD4	-0.858983	0.0050237	Macrophage Cell	0.551341
CD3E	-1.77921	1.99399e-05	Macrophage Cell	0.291342		PLXNB3	-1.75656	1.19366e-05	Macrophage Cell	0.295953		EARS2	-23.3509	0.00867515	Macrophage Cell	9.34736e-08		L1CAM	-0.986271	0.00485383	Macrophage Cell	0.504781
OVOL1	-1.13358	1.96305e-05	Macrophage Cell	0.455782		CTHRC1	-2.06277	1.01154e-05	Macrophage Cell	0.239356		ETV1	-0.557169	0.00864183	Macrophage Cell	0.679634		EPS8L1	-1.35374	0.00360109	Macrophage Cell	0.391278
NLGN3	-1.9379	1.79124e-05	Macrophage Cell	0.260996		ADGRL4	-1.79012	9.13848e-06	Macrophage Cell	0.289149		STK32A	-23.3216	0.0085475	Macrophage Cell	9.53906e-08		ADGRG6	-1.22498	0.00357603	Macrophage Cell	0.427803
ORAI1	-0.71103	1.66278e-05	Macrophage Cell	0.610884		NNMT	-23.897	8.33311e-06	Macrophage Cell	6.40174e-08		MMP12	-23.3154	0.0084422	Macrophage Cell	9.57971e-08		ASNS	-1.28622	0.00344853	Macrophage Cell	0.410025
CHSY3	-2.19564	1.13034e-05	Macrophage Cell	0.218296		PLAC8	-0.900923	5.00764e-06	Macrophage Cell	0.535544		DMKN	-23.2967	0.00840085	Macrophage Cell	9.70481e-08		FADS1	-0.691611	0.0032242	Macrophage Cell	0.619162
NAV2	-0.823953	1.00148e-05	Macrophage Cell	0.564892		THSD7A	-1.41318	3.88611e-06	Macrophage Cell	0.375482		PLEKHA7	-23.3842	0.00830104	Macrophage Cell	9.13394e-08		DMKN	-23.2957	0.00298162	Macrophage Cell	9.71168e-08
SATB1	-0.621212	9.95621e-06	Macrophage Cell	0.650125		LMNTD2	-2.79424	3.52257e-06	Macrophage Cell	0.144162		PENK	-23.2544	0.00828472	Macrophage Cell	9.99349e-08		2024-09-06	-0.831475	0.0030591	Macrophage Cell	0.561955
CDNF	-1.81619	9.66231e-06	Macrophage Cell	0.283971		MATN4	-1.84727	3.43595e-06	Macrophage Cell	0.277917		PLXNB3	-23.5126	0.00817835	Macrophage Cell	8.35584e-08		RGS9	-1.24623	0.0029193	Macrophage Cell	0.421548
FN1	-0.727128	8.15905e-06	Macrophage Cell	0.604105		TBX3	-1.51077	3.1543e-06	Macrophage Cell	0.350923		LLGL2	-1.38383	0.00644995	Macrophage Cell	0.3832		SNRK	-0.722918	0.00272729	Macrophage Cell	0.605871
DHCR24	-0.744976	8.08667e-06	Macrophage Cell	0.596678		PRIMA1	-1.67089	3.01373e-06	Macrophage Cell	0.314059		MACC1	-1.66149	0.00573608	Macrophage Cell	0.316112		EFR3B	-1.38947	0.0026472	Macrophage Cell	0.381705
ITK	-2.73427	7.46357e-06	Macrophage Cell	0.15028		TMEM100	-1.8548	2.72906e-06	Macrophage Cell	0.276471		TSPAN1	-23.5741	0.00514489	Macrophage Cell	8.00756e-08		DPYSL2	-0.7142	0.00225772	Macrophage Cell	0.609543
BSPRY	-2.68423	6.91902e-06	Macrophage Cell	0.155585		EFR3B	-1.83719	2.67278e-06	Macrophage Cell	0.279866		ARHGAP10	-0.762894	0.00509229	Macrophage Cell	0.589313		IL20RB	-1.63749	0.0021153	Macrophage Cell	0.321415
NPY	-22.4105	6.24746e-06	Macrophage Cell	1.79382e-07		SH2D2A	-2.88785	2.5622e-06	Macrophage Cell	0.135104		SEMA4B	-23.4612	0.00505012	Macrophage Cell	8.65887e-08		LIPC	-2.29112	0.00192993	Macrophage Cell	0.204316
SPOCK2	-1.71833	6.52249e-06	Macrophage Cell	0.3039		CDH5	-2.41077	2.43329e-06	Macrophage Cell	0.188055		NAT14	-23.468	0.00490765	Macrophage Cell	8.61832e-08		FOS	-0.370854	0.00191401	Macrophage Cell	0.773325
ACER2	-22.2721	5.40286e-06	Macrophage Cell	1.97437e-07		PODXL	-1.98296	2.31233e-06	Macrophage Cell	0.252971		RIMKLA	-23.493	0.00488514	Macrophage Cell	8.47049e-08		DHRS13	-1.34279	0.00182377	Macrophage Cell	0.394258
SNRK	-0.735638	3.80603e-06	Macrophage Cell	0.600553		NAT14	-1.86251	2.0567e-06	Macrophage Cell	0.274998		VAX2	-23.5248	0.00484069	Macrophage Cell	8.28592e-08		TXK	-2.32408	0.00139677	Macrophage Cell	0.199703
THRSP	-22.4131	3.34131e-06	Macrophage Cell	1.79053e-07		TESC	-2.87554	1.93848e-06	Macrophage Cell	0.136262		TGFA	-23.5106	0.00481493	Macrophage Cell	8.36764e-08		AQP4	-1.91018	0.00139778	Macrophage Cell	0.266059
DEPDC7	-1.1832	3.55621e-06	Macrophage Cell	0.440375		SLAMF1	-24.1695	1.8146e-06	Macrophage Cell	5.29977e-08		MEOX2	-23.5392	0.00480883	Macrophage Cell	8.20362e-08		SYTL1	-0.982225	0.001412	Macrophage Cell	0.506198
AQP5	-0.856827	3.50701e-06	Macrophage Cell	0.552166		HSPA12A	-2.41228	1.87269e-06	Macrophage Cell	0.187858		PPL	-23.4905	0.00474774	Macrophage Cell	8.48501e-08		CNIH2	-1.90655	0.00133923	Macrophage Cell	0.26673
APOD	-0.554089	2.9527e-06	Macrophage Cell	0.681087		NRXN1	-1.55796	1.2942e-06	Macrophage Cell	0.339632		SCN8A	-23.4002	0.00473504	Macrophage Cell	9.0331e-08		PADI2	-0.9416	0.00132083	Macrophage Cell	0.520655
SFRP2	-2.03986	2.77202e-06	Macrophage Cell	0.243187		AGT	-2.95298	1.11771e-06	Macrophage Cell	0.129141		SFXN1	-1.91716	0.00472037	Macrophage Cell	0.264774		MRRF	-0.968886	0.00105881	Macrophage Cell	0.510901
STRN4	-0.749017	2.62339e-06	Macrophage Cell	0.595009		HHATL	-24.0489	1.07328e-06	Macrophage Cell	5.76178e-08		RCVRN	-1.25658	0.00464011	Macrophage Cell	0.418534		TRDN	-23.7107	0.000917655	Macrophage Cell	7.28379e-08
SELP	-22.4452	2.07109e-06	Macrophage Cell	1.75115e-07		KCNMB4	-1.70932	1.15748e-06	Macrophage Cell	0.305804		HAPLN3	-1.41931	0.00446461	Macrophage Cell	0.373891		UPP1	-1.48912	0.000929814	Macrophage Cell	0.356229
AQP3	-0.933993	2.06587e-06	Macrophage Cell	0.523408		CD2	-24.2781	1.03125e-06	Macrophage Cell	4.91544e-08		ACKR4	-2.44695	0.00399851	Macrophage Cell	0.183397		GPX3	-0.78881	0.000879218	Macrophage Cell	0.578821
IRX2	-2.30275	1.93661e-06	Macrophage Cell	0.202677		HELZ2	-1.4965	1.11674e-06	Macrophage Cell	0.354413		ATP6V1C2	-2.42017	0.00362379	Macrophage Cell	0.186834		TBCC	-0.827453	0.000857727	Macrophage Cell	0.563523
SNTB1	-1.15243	1.72313e-06	Macrophage Cell	0.449867		SCN3A	-24.1731	9.92432e-07	Macrophage Cell	5.28659e-08		MMP17	-1.7671	0.00323047	Macrophage Cell	0.293798		ARHGEF16	-1.62366	0.000623701	Macrophage Cell	0.324511
RALGPS2	-0.799967	1.12694e-06	Macrophage Cell	0.574362		PTGDR	-24.2653	9.92302e-07	Macrophage Cell	4.95924e-08		ENG	-1.45804	0.00303961	Macrophage Cell	0.363987		LRP8	-1.77073	0.000584894	Macrophage Cell	0.29306
PDGFA	-0.734552	1.00923e-06	Macrophage Cell	0.601005		RSPO3	-2.45976	1.01457e-06	Macrophage Cell	0.181777		ELF3	-23.7556	0.00290925	Macrophage Cell	7.06053e-08		SOX2	-23.9263	0.000535491	Macrophage Cell	6.27281e-08
RASGRP1	-2.79159	8.58105e-07	Macrophage Cell	0.144426		CAPG	-0.870305	1.00024e-06	Macrophage Cell	0.547031		ZC3HAV1	-0.855291	0.0029207	Macrophage Cell	0.552754		CD163L1	-24.1031	0.000533194	Macrophage Cell	5.54926e-08
CLDN7	-1.13119	8.5696e-07	Macrophage Cell	0.456541		MLLT6	-0.934901	9.89592e-07	Macrophage Cell	0.523078		DHCR24	-0.838224	0.00285927	Macrophage Cell	0.559332		LRRTM1	-2.4203	0.000500808	Macrophage Cell	0.186817
TNFRSF11B	-1.25915	8.05241e-07	Macrophage Cell	0.417791		VILL	-23.989	8.15942e-07	Macrophage Cell	6.00626e-08		PROCR	-23.7198	0.00282595	Macrophage Cell	7.23829e-08		MAP7D2	-2.04141	0.000403703	Macrophage Cell	0.242926
SDC1	-0.939942	7.51947e-07	Macrophage Cell	0.521254		THBS4	-1.9196	8.67839e-07	Macrophage Cell	0.264328		IRX2	-23.6658	0.0028178	Macrophage Cell	7.51447e-08		GATA3	-24.0213	0.000345064	Macrophage Cell	5.87301e-08
EPS8L1	-1.37835	6.19938e-07	Macrophage Cell	0.384658		CERS4	-1.6179	6.86366e-07	Macrophage Cell	0.32581		COL11A2	-23.7726	0.00281166	Macrophage Cell	6.97811e-08		HPDL	-23.9731	0.000332089	Macrophage Cell	6.07245e-08
TMEM176A	-0.663001	5.66868e-07	Macrophage Cell	0.631563		SGIP1	-2.95431	6.42679e-07	Macrophage Cell	0.129022		INAFM1	-23.6265	0.00278571	Macrophage Cell	7.72183e-08		SAMD9L	-0.894072	0.000335065	Macrophage Cell	0.538093
ARRDC3	-0.672067	4.85994e-07	Macrophage Cell	0.627607		LRRTM1	-24.3617	5.82027e-07	Macrophage Cell	4.63861e-08		TRIM63	-23.6446	0.0027527	Macrophage Cell	7.62529e-08		OLFML3	-0.866879	0.000307187	Macrophage Cell	0.548332
RERGL	-1.86341	3.72783e-07	Macrophage Cell	0.274827		ABCA9	-1.68649	6.04405e-07	Macrophage Cell	0.310683		CD34	-2.51987	0.00231716	Macrophage Cell	0.174358		DENND3	-1.59143	0.000269993	Macrophage Cell	0.331841
EXOSC2	-1.05605	3.506e-07	Macrophage Cell	0.480948		RERGL	-2.05962	5.6697e-07	Macrophage Cell	0.23988		SOX9	-2.55389	0.00226645	Macrophage Cell	0.170295		CHSY3	-1.84314	0.000262399	Macrophage Cell	0.278714
SYTL1	-1.43184	3.45529e-07	Macrophage Cell	0.370658		PRIM2	-1.74344	5.04386e-07	Macrophage Cell	0.298656		MME	-2.5708	0.00212929	Macrophage Cell	0.168311		SLC39A10	-0.89575	0.000254119	Macrophage Cell	0.537468
SERINC2	-1.31936	2.96245e-07	Macrophage Cell	0.400714		CREB5	-0.946965	4.889e-07	Macrophage Cell	0.518722		RHBDF1	-2.56944	0.00212437	Macrophage Cell	0.168469		BCL2	-0.866184	0.000249962	Macrophage Cell	0.548596
FLRT1	-2.00106	2.70101e-07	Macrophage Cell	0.249816		STRN4	-0.965735	4.35084e-07	Macrophage Cell	0.512018		MAL2	-23.8952	0.00163306	Macrophage Cell	6.40977e-08		RIMKLA	-23.8579	0.00020005	Macrophage Cell	6.57765e-08
PODXL	-1.77425	2.56098e-07	Macrophage Cell	0.292345		PMEL	-1.23395	3.81136e-07	Macrophage Cell	0.425152		SGIP1	-23.8859	0.00163179	Macrophage Cell	6.4511e-08		RERGL	-24.11	0.000195343	Macrophage Cell	5.52286e-08
CHCHD6	-0.703977	2.48941e-07	Macrophage Cell	0.613878		CTSK	-0.948195	3.87993e-07	Macrophage Cell	0.518281		AIF1L	-23.9572	0.00162475	Macrophage Cell	6.14003e-08		SCGB3A1	-24.0381	0.00019343	Macrophage Cell	5.80493e-08
CDH5	-1.88394	1.90538e-07	Macrophage Cell	0.270942		CAMK4	-3.02324	2.97074e-07	Macrophage Cell	0.123003		SV2C	-23.9664	0.00160927	Macrophage Cell	6.10107e-08		SLC34A2	-23.9109	0.000190814	Macrophage Cell	6.34037e-08
ANO1	-1.70796	1.85542e-07	Macrophage Cell	0.306094		BTG1	-0.943951	3.28746e-07	Macrophage Cell	0.519807		DTX4	-23.8705	0.00160139	Macrophage Cell	6.52012e-08		COL11A2	-2.54296	0.000193498	Macrophage Cell	0.17159
ARSI	-1.88675	1.64858e-07	Macrophage Cell	0.270415		PLP1	-1.22831	3.13299e-07	Macrophage Cell	0.426816		ASNS	-1.53453	0.00153758	Macrophage Cell	0.345192		PHACTR1	-1.11297	0.000198194	Macrophage Cell	0.462341
LUZP2	-2.93255	1.48886e-07	Macrophage Cell	0.130983		CD3D	-2.57613	2.47828e-07	Macrophage Cell	0.16769		NDST3	-2.62417	0.00130798	Macrophage Cell	0.162199		IRF1	-0.896291	0.000186126	Macrophage Cell	0.537266
SORCS2	-1.80324	1.43706e-07	Macrophage Cell	0.286529		ICOS	-24.4644	2.14839e-07	Macrophage Cell	4.32012e-08		CUBN	-2.60565	0.00123445	Macrophage Cell	0.164294		SMPD3	-1.74581	0.000146014	Macrophage Cell	0.298166
SCML4	-22.9853	1.25554e-07	Macrophage Cell	1.2043e-07		PPP1R1B	-3.01644	1.98329e-07	Macrophage Cell	0.123584		CHML	-0.998196	0.00111845	Macrophage Cell	0.500626		AATK	-1.31422	0.000139847	Macrophage Cell	0.402144
TSEN54	-1.04637	1.36735e-07	Macrophage Cell	0.484184		AHCYL2	-1.67293	1.57622e-07	Macrophage Cell	0.313616		LRRC15	-23.908	0.00100685	Macrophage Cell	6.35281e-08		PTGDR	-24.209	0.000111527	Macrophage Cell	5.15656e-08
LRRC32	-1.29875	1.2597e-07	Macrophage Cell	0.406479		USB1	-1.47868	1.22225e-07	Macrophage Cell	0.358818		EFR3B	-23.9154	0.000969116	Macrophage Cell	6.32022e-08		PTAR1	-1.4446	0.000117454	Macrophage Cell	0.367394
CNTN4	-1.74511	9.87219e-08	Macrophage Cell	0.298311		GRIN1	-2.28917	1.13839e-07	Macrophage Cell	0.204594		B3GALT5	-23.9455	0.000927167	Macrophage Cell	6.18982e-08		EPHA2	-1.29264	0.000112596	Macrophage Cell	0.408202
COL14A1	-1.61899	9.50141e-08	Macrophage Cell	0.325564		CAPN3	-2.26667	1.13663e-07	Macrophage Cell	0.207809		CD96	-24.1562	0.000913759	Macrophage Cell	5.34881e-08		DAPK2	-2.63986	0.000105814	Macrophage Cell	0.160443
EGFL6	-2.47314	8.53955e-08	Macrophage Cell	0.180099		LGI4	-1.30693	1.03415e-07	Macrophage Cell	0.404179		SH2D1A	-24.1823	0.000908286	Macrophage Cell	5.25294e-08		ADGRF5	-1.66987	0.000103262	Macrophage Cell	0.314281
GALNT3	-1.62547	6.86212e-08	Macrophage Cell	0.324104		RNF144B	-1.0789	8.98628e-08	Macrophage Cell	0.47339		PDE2A	-1.08323	0.000778569	Macrophage Cell	0.47197		SLC4A11	-1.41277	0.000102494	Macrophage Cell	0.375591
SEMA3D	-2.46443	6.67274e-08	Macrophage Cell	0.181189		MTHFD2L	-2.29195	6.93309e-08	Macrophage Cell	0.2042		CD9	-1.19275	0.000774217	Macrophage Cell	0.437469		DIP2A	-1.12683	0.000100571	Macrophage Cell	0.45792
FRMD5	-2.48029	5.58733e-08	Macrophage Cell	0.179208		GPM6B	-1.31048	6.78748e-08	Macrophage Cell	0.403187		RAB37	-2.77336	0.000643923	Macrophage Cell	0.146263		SLC35F1	-2.61291	8.4695e-05	Macrophage Cell	0.16347
HAPLN3	-1.02675	5.15542e-08	Macrophage Cell	0.490815		TRIB3	-24.2478	5.72994e-08	Macrophage Cell	5.01989e-08		IL1RAPL1	-24.2348	0.000556808	Macrophage Cell	5.06534e-08		ADH7	-1.17732	8.84165e-05	Macrophage Cell	0.442172
SCG2	-2.49231	3.92277e-08	Macrophage Cell	0.177722		S100B	-1.3236	6.22917e-08	Macrophage Cell	0.399538		MISP	-24.0383	0.000538546	Macrophage Cell	5.80417e-08		ATP10B	-24.0678	7.39575e-05	Macrophage Cell	5.68681e-08
NIF3L1	-1.04174	4.06634e-08	Macrophage Cell	0.48574		TTR	-24.4836	5.28521e-08	Macrophage Cell	4.2628e-08		DNAJB2	-24.2054	0.000333978	Macrophage Cell	5.16961e-08		EZR	-0.920527	8.2779e-05	Macrophage Cell	0.528316
DDX58	-1.02595	3.94958e-08	Macrophage Cell	0.491086		PARP12	-1.25229	4.3589e-08	Macrophage Cell	0.419781		VSTM4	-24.2526	0.000330844	Macrophage Cell	5.0031e-08		CHIT1	-24.0796	6.9296e-05	Macrophage Cell	5.64064e-08
SCG3	-2.51678	3.19713e-08	Macrophage Cell	0.174732		PYGM	-1.52113	2.79919e-08	Macrophage Cell	0.348413		CHAD	-24.1924	0.000326088	Macrophage Cell	5.21615e-08		LDLR	-0.940886	6.71976e-05	Macrophage Cell	0.520913
FAM107B	-0.771451	3.18939e-08	Macrophage Cell	0.585828		SLITRK5	-3.19117	2.25271e-08	Macrophage Cell	0.109487		DCT	-24.2651	0.000318193	Macrophage Cell	4.9598e-08		SFXN1	-0.941894	6.47821e-05	Macrophage Cell	0.520549
DPP4	-3.02063	2.00904e-08	Macrophage Cell	0.123225		COL9A1	-2.63647	2.08689e-08	Macrophage Cell	0.160822		CLDN5	-24.2005	0.000314402	Macrophage Cell	5.18704e-08		AGT	-2.63439	5.52249e-05	Macrophage Cell	0.161054
CASP7	-1.02025	1.91862e-08	Macrophage Cell	0.49303		PIGO	-1.69878	1.61712e-08	Macrophage Cell	0.308046		KCNS3	-2.30965	0.000312348	Macrophage Cell	0.201709		CHMP4C	-1.48847	5.62201e-05	Macrophage Cell	0.35639
MEX3D	-1.50274	1.54418e-08	Macrophage Cell	0.352882		PRKCA	-1.53019	1.59562e-08	Macrophage Cell	0.346232		LRRTM4	-2.8792	0.000240084	Macrophage Cell	0.135917		NPY	-1.22935	5.27435e-05	Macrophage Cell	0.426511
RGCC	-0.783641	1.46245e-08	Macrophage Cell	0.580899		VAX2	-24.5414	1.23223e-08	Macrophage Cell	4.09539e-08		MALL	-24.2754	0.00019346	Macrophage Cell	4.92452e-08		APOA1	-24.313	4.19494e-05	Macrophage Cell	4.79802e-08
SLITRK1	-2.55148	1.225e-08	Macrophage Cell	0.17058		MEOX2	-24.6225	1.0389e-08	Macrophage Cell	3.87154e-08		PDK4	-24.3216	0.000191435	Macrophage Cell	4.76955e-08		LRRC15	-24.1685	4.17388e-05	Macrophage Cell	5.30347e-08
TRIM29	-1.33944	1.10649e-08	Macrophage Cell	0.395175		PCBP4	-1.38032	1.23884e-08	Macrophage Cell	0.384133		2024-09-01	-24.5085	0.000185886	Macrophage Cell	4.18985e-08		CERS3	-24.1838	4.11476e-05	Macrophage Cell	5.24753e-08
MPPED2	-1.2515	9.64809e-09	Macrophage Cell	0.420012		LAMA2	-2.41265	1.14088e-08	Macrophage Cell	0.18781		HELZ2	-1.06469	0.000182986	Macrophage Cell	0.478075		DHCR24	-0.978453	4.63877e-05	Macrophage Cell	0.507524
CXCR6	-23.2596	6.38113e-09	Macrophage Cell	9.95762e-08		TSLP	-2.62444	1.02643e-08	Macrophage Cell	0.162168		TFPI2	-2.03427	0.000170897	Macrophage Cell	0.244131		ELOVL2	-24.2229	4.05158e-05	Macrophage Cell	5.10727e-08
BCAS1	-1.56827	6.72503e-09	Macrophage Cell	0.337212		SPOCK2	-1.99837	9.55333e-09	Macrophage Cell	0.250282		FADS1	-0.760121	0.000170074	Macrophage Cell	0.590447		SH2D2A	-24.5096	3.84123e-05	Macrophage Cell	4.18671e-08
MFAP5	-2.57254	5.14312e-09	Macrophage Cell	0.168108		PAX3	-24.629	6.38756e-09	Macrophage Cell	3.85429e-08		SLC9A3R1	-0.707883	0.000166567	Macrophage Cell	0.612218		PPFIA2	-2.20887	3.84316e-05	Macrophage Cell	0.216303
FOS	-0.419666	5.55274e-09	Macrophage Cell	0.747598		CD3E	-24.7999	5.85157e-09	Macrophage Cell	3.42365e-08		GJB2	-2.08161	0.000158773	Macrophage Cell	0.236251		ZBTB37	-1.15155	3.93857e-05	Macrophage Cell	0.450141
PRKCA	-0.861555	4.97578e-09	Macrophage Cell	0.550359		MICALL2	-1.85565	5.91741e-09	Macrophage Cell	0.276309		ERBB4	-24.4356	0.000121149	Macrophage Cell	4.40713e-08		2024-09-01	-1.29323	3.29564e-05	Macrophage Cell	0.408037
RASGEF1C	-1.94036	3.4425e-09	Macrophage Cell	0.260551		GPR143	-3.24321	4.99603e-09	Macrophage Cell	0.105608		SLC25A42	-24.4172	0.000117152	Macrophage Cell	4.46372e-08		PPL	-1.0799	3.31307e-05	Macrophage Cell	0.473062
EFCC1	-23.0917	2.95685e-09	Macrophage Cell	1.11868e-07		CDA	-1.50489	4.55982e-09	Macrophage Cell	0.352358		LRRC4	-24.4032	0.000115555	Macrophage Cell	4.50716e-08		PRIMA1	-2.73545	3.00018e-05	Macrophage Cell	0.150157
GCHFR	-0.953578	1.96723e-09	Macrophage Cell	0.51635		C1QTNF6	-24.5281	3.23076e-09	Macrophage Cell	4.13337e-08		LUZP2	-24.6041	0.000113853	Macrophage Cell	3.92141e-08		FGFBP3	-1.58815	3.1059e-05	Macrophage Cell	0.332597
RELN	-2.05142	1.84745e-09	Macrophage Cell	0.241246		EGFL6	-2.12779	3.33417e-09	Macrophage Cell	0.228808		OSR2	-24.4118	0.000112894	Macrophage Cell	4.48038e-08		RAB37	-24.4748	2.44669e-05	Macrophage Cell	4.2888e-08
KRT7	-1.80841	1.56519e-09	Macrophage Cell	0.285505		ARRDC3	-1.05579	3.44191e-09	Macrophage Cell	0.481034		QPCT	-1.33553	9.74287e-05	Macrophage Cell	0.396246		IGSF1	-24.4074	2.42279e-05	Macrophage Cell	4.49409e-08
ADGRL4	-2.376	1.01267e-09	Macrophage Cell	0.192643		AIF1L	-2.46631	2.84415e-09	Macrophage Cell	0.180953		TNNC1	-1.48951	8.14862e-05	Macrophage Cell	0.356133		PRSS57	-24.3963	2.3646e-05	Macrophage Cell	4.52885e-08
GJB6	-1.90163	9.15437e-10	Macrophage Cell	0.26764		MMP12	-24.5332	1.80221e-09	Macrophage Cell	4.11886e-08		HILPDA	-2.93754	7.90836e-05	Macrophage Cell	0.130531		NKG7	-24.7174	2.22799e-05	Macrophage Cell	3.62517e-08
MZB1	-3.15757	8.46481e-10	Macrophage Cell	0.112067		NEGR1	-3.28893	1.84692e-09	Macrophage Cell	0.102313		FAM81A	-24.5928	6.64772e-05	Macrophage Cell	3.95217e-08		MICALL2	-2.02867	2.43941e-05	Macrophage Cell	0.245081
DSC3	-2.08067	8.45007e-10	Macrophage Cell	0.236405		FHDC1	-2.70012	1.95571e-09	Macrophage Cell	0.15388		DPP10	-24.5701	6.62802e-05	Macrophage Cell	4.0148e-08		CXXC5	-0.988285	2.39101e-05	Macrophage Cell	0.504077
COL11A2	-3.10898	7.26109e-10	Macrophage Cell	0.115905		DNAJB2	-1.18679	1.8015e-09	Macrophage Cell	0.439279		COL28A1	-1.4729	6.49196e-05	Macrophage Cell	0.360256		ACAP3	-1.27475	2.04658e-05	Macrophage Cell	0.413298
COL9A1	-23.3846	5.60475e-10	Macrophage Cell	9.13132e-08		SLC25A42	-2.27964	1.58859e-09	Macrophage Cell	0.20595		SCN3A	-2.98235	6.11556e-05	Macrophage Cell	0.126539		RGCC	-1.3507	1.94089e-05	Macrophage Cell	0.392102
ANKRD54	-1.03991	6.59357e-10	Macrophage Cell	0.486359		MMP17	-24.9161	1.20507e-09	Macrophage Cell	3.15867e-08		CCND3	-0.77044	5.18978e-05	Macrophage Cell	0.586239		EFCC1	-2.77944	1.79229e-05	Macrophage Cell	0.145649
FAS	-1.22945	6.07373e-10	Macrophage Cell	0.426479		CLDN5	-2.32408	1.13672e-09	Macrophage Cell	0.199703		S1PR1	-1.73248	4.65793e-05	Macrophage Cell	0.300935		MISP	-24.4292	1.48865e-05	Macrophage Cell	4.42677e-08
HS1BP3	-1.04339	5.17782e-10	Macrophage Cell	0.485188		TSPAN11	-2.79896	9.00436e-10	Macrophage Cell	0.14369		POSTN	-24.6451	4.34288e-05	Macrophage Cell	3.8115e-08		ITPR3	-1.16086	1.69307e-05	Macrophage Cell	0.447245
TMEM41A	-1.02241	2.45691e-10	Macrophage Cell	0.492295		FAM181B	-3.2878	8.4765e-10	Macrophage Cell	0.102394		SNCA	-24.6667	4.11723e-05	Macrophage Cell	3.75465e-08		SLC35A2	-1.1038	1.56238e-05	Macrophage Cell	0.465288
MYB	-23.3457	1.91202e-10	Macrophage Cell	9.38077e-08		TMEM209	-1.97797	8.98822e-10	Macrophage Cell	0.253846		ZBTB25	-24.6035	4.04238e-05	Macrophage Cell	3.92285e-08		PRX	-2.06403	1.45606e-05	Macrophage Cell	0.239147
SAMD8	-0.898963	1.92151e-10	Macrophage Cell	0.536272		RGS16	-1.26837	7.47585e-10	Macrophage Cell	0.415129		S100A14	-24.5437	3.79118e-05	Macrophage Cell	4.08888e-08		PDGFA	-1.02912	1.4562e-05	Macrophage Cell	0.49001
INAFM1	-0.92102	1.73051e-10	Macrophage Cell	0.528136		TNNT1	-24.801	5.46645e-10	Macrophage Cell	3.42096e-08		CD27	-24.8008	3.76893e-05	Macrophage Cell	3.4215e-08		DPT	-2.10207	1.12451e-05	Macrophage Cell	0.232925
DSP	-1.47283	1.55484e-10	Macrophage Cell	0.360274		ITGB7	-1.86368	6.3941e-10	Macrophage Cell	0.274774		BACH2	-1.67267	3.5384e-05	Macrophage Cell	0.313673		TASP1	-1.46129	1.10023e-05	Macrophage Cell	0.363167
DNASE1L3	-2.72922	9.5e-11	Macrophage Cell	0.150808		LPAR6	-1.08962	6.83263e-10	Macrophage Cell	0.469885		OPTN	-0.84823	3.40758e-05	Macrophage Cell	0.555466		TSPAN1	-24.4108	9.38901e-06	Macrophage Cell	4.48335e-08
FAM167B	-1.7808	6.92817e-11	Macrophage Cell	0.291022		MEX3D	-1.24934	6.39103e-10	Macrophage Cell	0.42064		BMP7	-24.7271	2.36079e-05	Macrophage Cell	3.60079e-08		EMB	-1.03616	1.08532e-05	Macrophage Cell	0.487622
PMEL	-0.891027	6.88207e-11	Macrophage Cell	0.53923		FGFBP3	-2.50054	4.35358e-10	Macrophage Cell	0.17671		VGLL3	-24.6698	2.33573e-05	Macrophage Cell	3.74684e-08		CXCR6	-24.8685	7.69931e-06	Macrophage Cell	3.2646e-08
SYT11	-0.967946	5.85046e-11	Macrophage Cell	0.511234		MAP7D2	-2.32415	4.33849e-10	Macrophage Cell	0.199692		SORCS2	-24.7697	2.33557e-05	Macrophage Cell	3.49612e-08		COL9A2	-2.10799	7.81223e-06	Macrophage Cell	0.23197
FRAS1	-2.78329	4.05262e-11	Macrophage Cell	0.14526		CHST12	-2.33294	3.629e-10	Macrophage Cell	0.198479		OPN3	-2.03979	1.98687e-05	Macrophage Cell	0.243198		H6PD	-1.32605	8.06715e-06	Macrophage Cell	0.39886
SLFN5	-1.16283	3.6587e-11	Macrophage Cell	0.446634		S1PR1	-2.83348	2.42434e-10	Macrophage Cell	0.140294		ASPH	-0.957932	1.77033e-05	Macrophage Cell	0.514794		HS3ST1	-1.28144	7.63237e-06	Macrophage Cell	0.411384
ENPP3	-23.478	2.64854e-11	Macrophage Cell	8.5591e-08		RCAN1	-1.31442	2.85825e-10	Macrophage Cell	0.402088		TPST1	-0.860103	1.45595e-05	Macrophage Cell	0.550913		LZTS1	-24.5261	5.37861e-06	Macrophage Cell	4.13919e-08
FGFR3	-1.5535	3.24558e-11	Macrophage Cell	0.340682		TMEM41A	-1.57166	1.36965e-10	Macrophage Cell	0.33642		F2R	-2.58081	1.36817e-05	Macrophage Cell	0.167147		CD2	-24.8336	4.7296e-06	Macrophage Cell	3.34461e-08
NUBPL	-1.16144	3.27974e-11	Macrophage Cell	0.447065		PIK3IP1	-1.35533	1.3621e-10	Macrophage Cell	0.390846		MAMDC2	-24.7089	1.35719e-05	Macrophage Cell	3.64652e-08		NPTX2	-24.6937	4.71418e-06	Macrophage Cell	3.68525e-08
IFIT1	-1.25226	3.12669e-11	Macrophage Cell	0.41979		FRAS1	-24.7435	8.37401e-11	Macrophage Cell	3.56003e-08		CLEC2D	-24.9447	1.34142e-05	Macrophage Cell	3.09677e-08		STK32A	-24.6716	4.70789e-06	Macrophage Cell	3.74203e-08
B3GALT5	-2.49427	2.62372e-11	Macrophage Cell	0.177481		WIF1	-1.81004	1.00382e-10	Macrophage Cell	0.285184		FHDC1	-2.57032	1.1959e-05	Macrophage Cell	0.168367		STARD13	-1.36631	5.54538e-06	Macrophage Cell	0.387883
FGFBP3	-1.86863	1.96858e-11	Macrophage Cell	0.273833		ATG10	-2.36798	8.33302e-11	Macrophage Cell	0.193717		IGSF1	-3.14057	1.13553e-05	Macrophage Cell	0.113395		CAMK4	-2.12016	4.84427e-06	Macrophage Cell	0.230021
COL28A1	-2.01212	1.42247e-11	Macrophage Cell	0.247909		CASC3	-1.22529	8.73633e-11	Macrophage Cell	0.427713		CSPG5	-24.8649	8.29965e-06	Macrophage Cell	3.27271e-08		WFDC2	-1.15269	4.7788e-06	Macrophage Cell	0.449785
LRRTM4	-3.30285	9.34243e-12	Macrophage Cell	0.101331		IL17RC	-1.68412	8.26284e-11	Macrophage Cell	0.311192		CTNNA2	-24.9487	8.11368e-06	Macrophage Cell	3.08816e-08		GJC2	-2.37787	3.99471e-06	Macrophage Cell	0.192393
THBS4	-3.27633	8.85048e-12	Macrophage Cell	0.103211		UBIAD1	-1.71427	7.86733e-11	Macrophage Cell	0.304757		SCG3	-2.33179	6.97354e-06	Macrophage Cell	0.198637		GK	-1.28021	3.78902e-06	Macrophage Cell	0.411736
KCTD18	-1.21757	9.19053e-12	Macrophage Cell	0.430005		LEPR	-1.96569	6.85904e-11	Macrophage Cell	0.256018		MICALL2	-1.86695	6.71232e-06	Macrophage Cell	0.274153		BAIAP3	-2.41663	3.06736e-06	Macrophage Cell	0.187293
SOCS1	-0.946947	4.44537e-12	Macrophage Cell	0.518729		SLC26A7	-3.43569	5.86675e-11	Macrophage Cell	0.0924177		TRDN	-24.893	4.92341e-06	Macrophage Cell	3.20977e-08		TUBB2B	-1.17934	3.02239e-06	Macrophage Cell	0.441554
POLR2D	-1.13956	4.04789e-12	Macrophage Cell	0.453897		NTRK3	-3.4238	5.60812e-11	Macrophage Cell	0.0931822		CLDN11	-24.8955	4.77651e-06	Macrophage Cell	3.20406e-08		PDLIM1	-1.1531	2.72858e-06	Macrophage Cell	0.449657
COL9A2	-1.21463	2.26602e-12	Macrophage Cell	0.430883		POSTN	-2.8594	5.94323e-11	Macrophage Cell	0.137795		NNMT	-24.8335	4.77531e-06	Macrophage Cell	3.34477e-08		EDARADD	-2.40766	2.23484e-06	Macrophage Cell	0.188461
LPL	-1.11075	1.86355e-12	Macrophage Cell	0.463053		LRRTM4	-25.074	3.75026e-11	Macrophage Cell	2.83128e-08		MFAP3L	-1.61462	3.89347e-06	Macrophage Cell	0.326551		COL9A1	-2.03514	1.97888e-06	Macrophage Cell	0.243984
VWA5A	-1.38551	1.23825e-12	Macrophage Cell	0.382753		ASPN	-25.1277	3.36383e-11	Macrophage Cell	2.72771e-08		FN1	-0.839152	3.69114e-06	Macrophage Cell	0.558972		CDC14A	-1.21049	2.07459e-06	Macrophage Cell	0.432122
CD2	-2.88378	9.36554e-13	Macrophage Cell	0.135487		TTC38	-24.7857	2.92675e-11	Macrophage Cell	3.45758e-08		NRXN3	-24.9591	3.1694e-06	Macrophage Cell	3.06596e-08		RASGEF1C	-24.8507	1.64938e-06	Macrophage Cell	3.30522e-08
RGS9	-2.2807	8.3145e-13	Macrophage Cell	0.205798		TNFRSF11B	-2.29724	3.56274e-11	Macrophage Cell	0.203452		PRKCQ	-25.1255	3.07098e-06	Macrophage Cell	2.73187e-08		SPPL3	-1.10353	2.05328e-06	Macrophage Cell	0.465377
S100A14	-2.01718	6.55424e-13	Macrophage Cell	0.247041		COL14A1	-2.45661	3.34897e-11	Macrophage Cell	0.182175		ABLIM3	-2.36414	3.07292e-06	Macrophage Cell	0.194233		ALDH1A3	-1.64686	1.40246e-06	Macrophage Cell	0.319334
SERPINB5	-2.29046	4.62327e-13	Macrophage Cell	0.20441		SPPL3	-1.2086	3.89482e-11	Macrophage Cell	0.43269		C1QTNF6	-24.97	3.04743e-06	Macrophage Cell	3.04289e-08		JUP	-1.12	1.41508e-06	Macrophage Cell	0.460093
PPL	-1.71005	4.36424e-13	Macrophage Cell	0.30565		NCALD	-2.43668	2.97757e-11	Macrophage Cell	0.184709		TFAP2C	-24.98	2.88854e-06	Macrophage Cell	3.02181e-08		FGL2	-1.13704	1.36961e-06	Macrophage Cell	0.454692
MMRN2	-2.4401	3.45854e-13	Macrophage Cell	0.184271		MRRF	-1.77376	2.78672e-11	Macrophage Cell	0.292446		AUTS2	-3.32608	2.44493e-06	Macrophage Cell	0.0997126		SCML4	-2.98039	1.10703e-06	Macrophage Cell	0.126711
JUP	-1.1638	2.56311e-13	Macrophage Cell	0.446334		PDP1	-1.44329	1.44755e-11	Macrophage Cell	0.367727		CLDN7	-2.37933	2.26296e-06	Macrophage Cell	0.192199		LYST	-1.18123	1.23568e-06	Macrophage Cell	0.440975
DAPK2	-2.90387	1.90845e-13	Macrophage Cell	0.133613		DLK1	-25.2381	8.99471e-12	Macrophage Cell	2.52683e-08		MGLL	-1.02545	2.02127e-06	Macrophage Cell	0.491258		GATA2	-2.47907	1.09608e-06	Macrophage Cell	0.179361
ERBB4	-2.31273	1.90367e-13	Macrophage Cell	0.20128		LZTS1	-2.47505	9.27528e-12	Macrophage Cell	0.179861		SCG2	-25.0028	1.92544e-06	Macrophage Cell	2.97448e-08		OSR2	-2.49234	1.06892e-06	Macrophage Cell	0.177717
GATA2	-2.44669	1.79337e-13	Macrophage Cell	0.183431		CASP7	-1.22322	1.09647e-11	Macrophage Cell	0.428327		IL20RB	-2.70238	1.90347e-06	Macrophage Cell	0.153639		CUBN	-2.96862	9.33257e-07	Macrophage Cell	0.127749
CHAC1	-2.62074	1.57051e-13	Macrophage Cell	0.162585		GDNF	-24.9597	6.86596e-12	Macrophage Cell	3.0646e-08		DNMT3B	-25.0503	1.88039e-06	Macrophage Cell	2.87819e-08		PTPN4	-1.46627	8.80832e-07	Macrophage Cell	0.361917
ME1	-1.01774	1.4705e-13	Macrophage Cell	0.493891		ZBTB37	-24.9308	6.41867e-12	Macrophage Cell	3.12659e-08		CRABP1	-25.0724	1.74467e-06	Macrophage Cell	2.83439e-08		PLP2	-1.17898	8.87872e-07	Macrophage Cell	0.441664
SLITRK2	-2.94173	1.13806e-13	Macrophage Cell	0.130152		EDARADD	-2.44671	8.2679e-12	Macrophage Cell	0.183429		FGFR3	-25.0171	1.6784e-06	Macrophage Cell	2.9452e-08		ITGB4	-1.47646	7.91376e-07	Macrophage Cell	0.35937
CSF1	-1.17731	1.05256e-13	Macrophage Cell	0.442175		NOTCH1	-3.41765	6.59448e-12	Macrophage Cell	0.0935805		PRKCA	-2.39425	1.65811e-06	Macrophage Cell	0.190221		CD34	-1.43088	7.38071e-07	Macrophage Cell	0.370904
CSPG5	-2.92406	8.44949e-14	Macrophage Cell	0.131755		FABP4	-24.9371	5.61117e-12	Macrophage Cell	3.11311e-08		LTB	-1.4988	1.49069e-06	Macrophage Cell	0.353847		VWC2	-2.94577	6.01992e-07	Macrophage Cell	0.129788
SULF1	-1.70919	8.04195e-14	Macrophage Cell	0.305831		THRSP	-24.9431	3.7077e-12	Macrophage Cell	3.1001e-08		CSGALNACT1	-1.16949	1.50875e-06	Macrophage Cell	0.444578		TRIM9	-2.49581	4.77038e-07	Macrophage Cell	0.177291
SLC44A1	-1.06761	6.19562e-14	Macrophage Cell	0.47711		NCAM2	-2.99318	3.9737e-12	Macrophage Cell	0.125592		IL6	-1.20744	1.46101e-06	Macrophage Cell	0.433036		PLLP	-24.9146	3.97043e-07	Macrophage Cell	3.16204e-08
IFI35	-1.00694	4.62277e-14	Macrophage Cell	0.497601		RGMB	-1.55956	4.85438e-12	Macrophage Cell	0.339254		PCDH1	-2.72184	1.26871e-06	Macrophage Cell	0.15158		PAQR8	-2.24984	4.77589e-07	Macrophage Cell	0.210248
SLC4A11	-2.33802	3.96551e-14	Macrophage Cell	0.197781		RASSF4	-1.42043	2.52435e-12	Macrophage Cell	0.373601		DAB1	-25.1892	1.06956e-06	Macrophage Cell	2.61399e-08		NIPA1	-1.36384	4.93581e-07	Macrophage Cell	0.388547
CD96	-3.55608	1.78646e-14	Macrophage Cell	0.0850183		PLEKHB1	-2.05845	1.99382e-12	Macrophage Cell	0.240074		MMRN1	-25.2326	1.04608e-06	Macrophage Cell	2.53639e-08		ARHGAP24	-1.44216	4.68162e-07	Macrophage Cell	0.368017
TBCC	-1.07732	2.20182e-14	Macrophage Cell	0.473908		PHACTR3	-25.2471	9.81245e-13	Macrophage Cell	2.51109e-08		BCAS1	-25.2529	9.89439e-07	Macrophage Cell	2.50098e-08		TPPP3	-1.28754	4.61054e-07	Macrophage Cell	0.409648
OSR2	-1.66705	1.94204e-14	Macrophage Cell	0.314897		STC1	-3.58501	1.05984e-12	Macrophage Cell	0.0833305		BRSK2	-3.43386	7.66854e-07	Macrophage Cell	0.0925351		ARSI	-2.50903	3.91444e-07	Macrophage Cell	0.175674
RBCK1	-0.989778	1.72755e-14	Macrophage Cell	0.503555		NPY	-3.59667	8.49766e-13	Macrophage Cell	0.0826596		MEGF10	-25.2145	6.42314e-07	Macrophage Cell	2.56858e-08		FMO2	-1.8277	4.01017e-07	Macrophage Cell	0.281713
NUDT17	-2.53168	8.92174e-15	Macrophage Cell	0.172937		COL11A1	-25.3226	6.64055e-13	Macrophage Cell	2.38303e-08		FAM181B	-25.3021	3.73236e-07	Macrophage Cell	2.41725e-08		MACROD2	-1.6605	3.7772e-07	Macrophage Cell	0.316329
CHRDL1	-2.10963	8.94478e-15	Macrophage Cell	0.231707		TNFAIP6	-25.3489	6.39969e-13	Macrophage Cell	2.34008e-08		ARHGAP19	-1.429	3.67387e-07	Macrophage Cell	0.371389		EDNRB	-1.26668	3.65184e-07	Macrophage Cell	0.415615
CERS3	-23.995	4.98513e-15	Macrophage Cell	5.98102e-08		NUBPL	-25.0752	4.40403e-13	Macrophage Cell	2.82894e-08		CADM3	-1.99633	1.39541e-07	Macrophage Cell	0.250637		ABCG2	-1.24426	3.24918e-07	Macrophage Cell	0.422124
INPP5F	-1.39827	6.4437e-15	Macrophage Cell	0.379383		SGCD	-2.23384	5.31429e-13	Macrophage Cell	0.212592		KRT7	-25.4187	1.33397e-07	Macrophage Cell	2.22954e-08		PHACTR3	-24.9576	2.42992e-07	Macrophage Cell	3.0691e-08
NGF	-2.74328	3.68008e-15	Macrophage Cell	0.149345		NRXN3	-25.3041	3.18501e-13	Macrophage Cell	2.4138e-08		RELN	-25.4327	1.29757e-07	Macrophage Cell	2.20797e-08		SYT13	-2.55729	2.27367e-07	Macrophage Cell	0.169894
VWC2	-3.53133	2.60222e-15	Macrophage Cell	0.0864896		HPDL	-25.132	3.09508e-13	Macrophage Cell	2.71969e-08		KRT14	-25.269	1.26295e-07	Macrophage Cell	2.47335e-08		SV2C	-25.0154	1.45858e-07	Macrophage Cell	2.9486e-08
CD34	-2.07497	2.25548e-15	Macrophage Cell	0.23734		HILPDA	-3.02478	3.053e-13	Macrophage Cell	0.122871		FMO2	-3.52392	1.09684e-07	Macrophage Cell	0.0869347		ARHGEF26	-2.57923	1.2787e-07	Macrophage Cell	0.167331
PRRG4	-1.23924	2.37795e-15	Macrophage Cell	0.423595		CTNNAL1	-3.65667	1.43937e-13	Macrophage Cell	0.0792927		KLF2	-1.78045	1.12193e-07	Macrophage Cell	0.291094		SEL1L3	-25.0942	9.35105e-08	Macrophage Cell	2.79187e-08
HYAL2	-1.35494	1.02999e-15	Macrophage Cell	0.390952		CD34	-2.12364	1.61524e-13	Macrophage Cell	0.229468		S100A10	-0.956784	1.12063e-07	Macrophage Cell	0.515204		IFIT3	-1.35414	1.12864e-07	Macrophage Cell	0.391167
SLITRK6	-24.093	3.96487e-16	Macrophage Cell	5.58849e-08		SDK2	-25.171	7.46582e-14	Macrophage Cell	2.64718e-08		MZB1	-25.3167	8.42964e-08	Macrophage Cell	2.39283e-08		PATL2	-25.0841	7.70821e-08	Macrophage Cell	2.81139e-08
DPT	-3.09201	4.15693e-16	Macrophage Cell	0.117276		CITED1	-2.47738	8.70068e-14	Macrophage Cell	0.17957		EBF1	-25.4002	7.48576e-08	Macrophage Cell	2.25822e-08		SLC44A2	-1.29362	1.01175e-07	Macrophage Cell	0.407926
NOTCH4	-1.4014	4.97873e-16	Macrophage Cell	0.378563		RNF182	-25.3848	5.00145e-14	Macrophage Cell	2.28258e-08		COL5A3	-25.4987	4.67292e-08	Macrophage Cell	2.10917e-08		C7	-3.09066	8.08226e-08	Macrophage Cell	0.117387
TSPAN1	-3.58045	3.0516e-16	Macrophage Cell	0.0835946		PTPN4	-1.93324	6.51735e-14	Macrophage Cell	0.26184		SV2B	-25.4894	4.65684e-08	Macrophage Cell	2.12287e-08		CHAD	-2.20078	7.9108e-08	Macrophage Cell	0.217521
TSPAN10	-1.81144	3.73264e-16	Macrophage Cell	0.284907		CHCHD6	-1.54249	5.68854e-14	Macrophage Cell	0.343293		FGFBP3	-2.41049	4.21471e-08	Macrophage Cell	0.188092		CORO2B	-1.91171	5.64497e-08	Macrophage Cell	0.265777
GJA4	-2.26033	3.3741e-16	Macrophage Cell	0.208724		CD3G	-25.5848	3.07235e-14	Macrophage Cell	1.98702e-08		KLRD1	-25.6599	4.14869e-08	Macrophage Cell	1.88621e-08		NID2	-1.42502	6.00243e-08	Macrophage Cell	0.372414
BMP2	-2.25494	3.04895e-16	Macrophage Cell	0.209506		QPCT	-2.8108	3.30081e-14	Macrophage Cell	0.142517		VIM	-0.826227	4.12666e-08	Macrophage Cell	0.564002		PLEKHB1	-2.08169	5.21117e-08	Macrophage Cell	0.236237
ARHGEF16	-2.79127	1.91539e-16	Macrophage Cell	0.144458		USP6NL	-2.59165	3.52083e-14	Macrophage Cell	0.165896		CDH7	-25.5661	2.80532e-08	Macrophage Cell	2.01296e-08		USP6NL	-1.64563	4.4765e-08	Macrophage Cell	0.319608
FST	-2.82818	1.67896e-16	Macrophage Cell	0.14081		MYL9	-1.35224	3.50849e-14	Macrophage Cell	0.391683		HMCN1	-25.4565	2.74685e-08	Macrophage Cell	2.17188e-08		LLGL2	-2.20881	3.9314e-08	Macrophage Cell	0.216312
ESAM	-2.37086	1.21256e-16	Macrophage Cell	0.193331		CDNF	-25.241	1.72315e-14	Macrophage Cell	2.52169e-08		SLITRK2	-25.5323	2.65179e-08	Macrophage Cell	2.06074e-08		DAB1	-3.11851	3.39361e-08	Macrophage Cell	0.115143
H6PD	-1.28625	1.44275e-16	Macrophage Cell	0.410016		RELN	-3.64263	1.24309e-14	Macrophage Cell	0.0800682		CALCRL	-0.969479	2.43744e-08	Macrophage Cell	0.510691		KCNS3	-2.66723	2.31296e-08	Macrophage Cell	0.157429
NID2	-2.36034	1.10027e-16	Macrophage Cell	0.194745		CXXC5	-2.15626	1.52409e-14	Macrophage Cell	0.224337		SLFN5	-2.01558	1.28051e-08	Macrophage Cell	0.247315		SLITRK5	-25.2024	1.76478e-08	Macrophage Cell	2.59004e-08
PRX	-1.82898	1.19846e-16	Macrophage Cell	0.281464		CHSY3	-25.526	6.46669e-15	Macrophage Cell	2.06973e-08		AQP3	-2.19779	1.23086e-08	Macrophage Cell	0.217971		DNAJB1	-1.3166	2.53889e-08	Macrophage Cell	0.40148
ATF3	-0.967509	8.47073e-17	Macrophage Cell	0.511388		POLH	-3.10687	5.43042e-15	Macrophage Cell	0.116075		TSC22D4	-1.06656	1.21848e-08	Macrophage Cell	0.477455		GFRA3	-25.5019	1.58563e-08	Macrophage Cell	2.10464e-08
TMOD2	-1.21309	6.48364e-17	Macrophage Cell	0.431344		TSEN54	-1.81216	6.55764e-15	Macrophage Cell	0.284764		ADGRL4	-25.5852	1.00415e-08	Macrophage Cell	1.98644e-08		IL1RAPL1	-2.23997	2.05258e-08	Macrophage Cell	0.21169
ETV1	-1.88204	4.10561e-17	Macrophage Cell	0.271301		CIT	-2.3153	3.59241e-15	Macrophage Cell	0.200921		VWC2	-25.7278	9.98304e-09	Macrophage Cell	1.79957e-08		PRSS36	-2.41689	1.92087e-08	Macrophage Cell	0.18726
LGI3	-2.84289	3.27688e-17	Macrophage Cell	0.139381		CYTL1	-2.72002	2.72011e-15	Macrophage Cell	0.151772		CCDC88C	-2.19027	9.55212e-09	Macrophage Cell	0.219111		GAB1	-1.35933	2.1796e-08	Macrophage Cell	0.389764
ELOVL2	-2.84238	2.92172e-17	Macrophage Cell	0.139431		ENO3	-1.63211	3.16016e-15	Macrophage Cell	0.322615		GAS2L3	-2.00456	6.98541e-09	Macrophage Cell	0.249211		ISG15	-1.34054	1.75798e-08	Macrophage Cell	0.394873
DCT	-1.33737	3.69613e-17	Macrophage Cell	0.395743		ITGA1	-1.71146	3.0747e-15	Macrophage Cell	0.30535		TEF	-25.6319	6.27395e-09	Macrophage Cell	1.92325e-08		MRVI1	-1.51306	1.68343e-08	Macrophage Cell	0.350366
PRADC1	-1.25715	2.47711e-17	Macrophage Cell	0.41837		FGF7	-2.45969	2.32694e-15	Macrophage Cell	0.181785		GPX3	-25.5753	5.83305e-09	Macrophage Cell	2.00023e-08		MTHFD2L	-1.37151	1.56928e-08	Macrophage Cell	0.386485
THY1	-2.01636	1.87392e-17	Macrophage Cell	0.247181		FYN	-2.57449	1.29984e-15	Macrophage Cell	0.16788		ARHGEF16	-3.74869	5.03108e-09	Macrophage Cell	0.0743928		TPST1	-1.33826	1.54909e-08	Macrophage Cell	0.395497
CHGB	-2.39827	1.40324e-17	Macrophage Cell	0.189693		SEMA4B	-3.71602	9.48878e-16	Macrophage Cell	0.0760968		STAT4	-3.15838	4.58266e-09	Macrophage Cell	0.112004		KCP	-25.3308	1.00997e-08	Macrophage Cell	2.36963e-08
CDH7	-24.31	3.84553e-18	Macrophage Cell	4.80792e-08		TBCC	-1.54698	1.46096e-15	Macrophage Cell	0.342226		EPHA2	-1.33661	4.81171e-09	Macrophage Cell	0.39595		PPP1R12A	-1.31375	1.61513e-08	Macrophage Cell	0.402273
FHDC1	-3.16746	5.09583e-18	Macrophage Cell	0.111301		RBP4	-3.80974	7.78201e-16	Macrophage Cell	0.0713107		LGI3	-25.7252	3.54944e-09	Macrophage Cell	1.80278e-08		MEOX2	-3.25425	1.13622e-08	Macrophage Cell	0.104803
RTKN	-1.88278	6.45418e-18	Macrophage Cell	0.27116		CDH7	-25.7157	2.87964e-16	Macrophage Cell	1.81469e-08		MPPED2	-25.6812	3.49356e-09	Macrophage Cell	1.8586e-08		ITGB8	-1.7033	1.44719e-08	Macrophage Cell	0.307084
RNF182	-3.71023	4.34404e-18	Macrophage Cell	0.0764026		RARRES1	-1.4999	5.63822e-16	Macrophage Cell	0.353577		DLK1	-25.8197	3.41596e-09	Macrophage Cell	1.68853e-08		ASAP2	-1.5759	1.38495e-08	Macrophage Cell	0.335433
FAM81A	-24.3064	2.68317e-18	Macrophage Cell	4.81986e-08		RPH3AL	-25.4392	2.4121e-16	Macrophage Cell	2.198e-08		MLIP	-25.8714	3.32577e-09	Macrophage Cell	1.62909e-08		PERP	-1.3172	1.42122e-08	Macrophage Cell	0.401312
CLDN5	-1.53775	3.07255e-18	Macrophage Cell	0.344421		TFPI2	-25.6461	1.38935e-16	Macrophage Cell	1.90441e-08		NPTX2	-2.80235	2.30161e-09	Macrophage Cell	0.143353		ALCAM	-1.31786	1.25371e-08	Macrophage Cell	0.40113
TFAP2C	-2.20999	1.76245e-18	Macrophage Cell	0.216136		NUAK2	-1.55299	2.14833e-16	Macrophage Cell	0.340802		COL6A3	-25.7517	2.17712e-09	Macrophage Cell	1.77e-08		ESAM	-2.47027	1.00514e-08	Macrophage Cell	0.180458
IL1RAPL1	-3.1664	1.41587e-18	Macrophage Cell	0.111383		AATK	-3.30502	1.08363e-16	Macrophage Cell	0.101179		CXCR6	-25.9355	1.86384e-09	Macrophage Cell	1.55823e-08		GCHFR	-1.85468	1.1061e-08	Macrophage Cell	0.276493
ALCAM	-1.11956	1.98158e-18	Macrophage Cell	0.460233		PPP1R9A	-3.86102	9.64599e-17	Macrophage Cell	0.0688204		SLC44A2	-1.09589	1.90278e-09	Macrophage Cell	0.467848		PI15	-25.3866	5.87338e-09	Macrophage Cell	2.27968e-08
ITPR3	-2.01609	1.2189e-18	Macrophage Cell	0.247227		MMRN2	-25.6564	6.81239e-17	Macrophage Cell	1.89083e-08		TNFAIP6	-3.8086	1.43016e-09	Macrophage Cell	0.071367		PODXL	-2.17893	6.74931e-09	Macrophage Cell	0.220839
ADAM23	-2.21735	1.10055e-18	Macrophage Cell	0.215036		SYT1	-2.0961	1.18084e-16	Macrophage Cell	0.233889		GPM6A	-3.74705	9.67527e-10	Macrophage Cell	0.0744775		DPP4	-1.61027	6.22461e-09	Macrophage Cell	0.327538
EDNRB	-1.1936	8.64347e-19	Macrophage Cell	0.43721		NIPA1	-2.00254	8.49954e-17	Macrophage Cell	0.24956		MAP2	-1.97279	9.44538e-10	Macrophage Cell	0.25476		MAMDC2	-2.72256	5.20706e-09	Macrophage Cell	0.151505
GDNF	-2.71819	6.11765e-19	Macrophage Cell	0.151965		TFPI	-2.19368	6.73711e-17	Macrophage Cell	0.218593		GPR143	-25.8242	7.52773e-10	Macrophage Cell	1.68324e-08		PLN	-2.75796	4.26662e-09	Macrophage Cell	0.147833
MEGF9	-1.49019	6.12031e-19	Macrophage Cell	0.355966		C7	-3.94039	3.37534e-17	Macrophage Cell	0.0651364		THBS4	-25.8138	7.36635e-10	Macrophage Cell	1.69544e-08		SLC6A15	-2.30219	4.65663e-09	Macrophage Cell	0.202755
GAP43	-2.5768	4.80778e-19	Macrophage Cell	0.167612		FMO2	-25.7378	2.70266e-17	Macrophage Cell	1.78712e-08		CAMK4	-25.9648	4.70145e-10	Macrophage Cell	1.52689e-08		IGFBP3	-2.79213	2.71117e-09	Macrophage Cell	0.144373
HHATL	-2.0462	2.347e-19	Macrophage Cell	0.242121		SMOC1	-3.93832	2.56662e-17	Macrophage Cell	0.0652299		TMOD2	-3.18813	4.07856e-10	Macrophage Cell	0.109718		HAPLN3	-3.33573	2.26955e-09	Macrophage Cell	0.0990482
SERPINF1	-1.18908	2.22419e-19	Macrophage Cell	0.438582		IFIT1	-2.43351	3.896e-17	Macrophage Cell	0.185114		ASPN	-3.92	3.31491e-10	Macrophage Cell	0.0660637		ADGRD1	-25.4758	1.97738e-09	Macrophage Cell	2.14297e-08
CRADD	-1.65187	1.62987e-19	Macrophage Cell	0.318228		SLC34A2	-25.6224	2.15072e-17	Macrophage Cell	1.93594e-08		SLC6A15	-25.9496	3.03284e-10	Macrophage Cell	1.54309e-08		RELN	-1.84063	2.98679e-09	Macrophage Cell	0.279199
PLLP	-2.32206	1.09534e-19	Macrophage Cell	0.199982		PLEKHA7	-3.82895	1.02152e-17	Macrophage Cell	0.0703674		SPOCK1	-25.8423	2.66322e-10	Macrophage Cell	1.66228e-08		FOXO1	-1.42338	2.56703e-09	Macrophage Cell	0.372837
B4GALT5	-1.27665	1.08512e-19	Macrophage Cell	0.412754		HAS2	-25.7738	5.63323e-18	Macrophage Cell	1.74311e-08		COBL	-26.0161	1.6791e-10	Macrophage Cell	1.47363e-08		CAPG	-1.41463	2.42759e-09	Macrophage Cell	0.375107
DGCR2	-1.32496	4.43326e-20	Macrophage Cell	0.39916		PPP1R12C	-1.5859	1.22888e-17	Macrophage Cell	0.333117		GJB6	-26.0324	1.5405e-10	Macrophage Cell	1.457e-08		PTPRZ1	-2.1284	1.99909e-09	Macrophage Cell	0.228711
SLC6A15	-3.76024	1.79509e-20	Macrophage Cell	0.0737999		HPGD	-25.7821	4.18962e-18	Macrophage Cell	1.73306e-08		LGI4	-2.89734	1.1367e-10	Macrophage Cell	0.134219		NRN1	-25.6205	1.20825e-09	Macrophage Cell	1.93849e-08
MEGF10	-2.53328	1.40193e-20	Macrophage Cell	0.172745		TSPAN10	-3.97513	3.18126e-18	Macrophage Cell	0.0635867		KHDRBS3	-3.35066	7.68877e-11	Macrophage Cell	0.098028		TMEM140	-1.40337	1.96966e-09	Macrophage Cell	0.378046
CUBN	-2.98088	1.00225e-20	Macrophage Cell	0.126668		CORO2B	-2.55042	3.7154e-18	Macrophage Cell	0.170706		ACER2	-1.87216	7.76036e-11	Macrophage Cell	0.273165		CADM2	-2.53101	1.21507e-09	Macrophage Cell	0.173018
AUTS2	-1.6702	1.28465e-20	Macrophage Cell	0.314209		IL1RAP	-1.8519	4.48551e-18	Macrophage Cell	0.277027		COL11A1	-25.9479	6.4103e-11	Macrophage Cell	1.54491e-08		PCDH17	-2.79128	1.064e-09	Macrophage Cell	0.144457
HSPB1	-1.22195	1.37145e-20	Macrophage Cell	0.428703		CNTFR	-2.36899	2.43079e-18	Macrophage Cell	0.193581		LRRTM1	-26.1417	5.87198e-11	Macrophage Cell	1.35072e-08		SPOCK1	-1.91169	1.04351e-09	Macrophage Cell	0.265781
PPP2R2B	-2.02256	8.35973e-21	Macrophage Cell	0.246121		GDPD5	-3.97965	1.05945e-18	Macrophage Cell	0.0633879		ITK	-4.06175	4.39208e-11	Macrophage Cell	0.0598814		SORCS2	-2.15465	8.67741e-10	Macrophage Cell	0.224587
CD3D	-3.8297	4.00446e-21	Macrophage Cell	0.0703307		ABRACL	-1.53962	2.52798e-18	Macrophage Cell	0.343977		LPAR1	-2.73838	2.70387e-11	Macrophage Cell	0.149853		STXBP1	-1.5704	9.50561e-10	Macrophage Cell	0.336716
NTRK3	-1.85927	6.00554e-21	Macrophage Cell	0.275616		DDX58	-2.28841	1.69753e-18	Macrophage Cell	0.204702		TSEN54	-1.45207	2.89808e-11	Macrophage Cell	0.365496		S100A4	-1.48503	9.15605e-10	Macrophage Cell	0.357241
ADGRF5	-3.32498	3.25821e-21	Macrophage Cell	0.0997887		ARHGEF26	-3.4069	9.64757e-19	Macrophage Cell	0.0942806		MATN2	-26.0991	2.13749e-11	Macrophage Cell	1.39119e-08		TMEM154	-2.81779	5.44553e-10	Macrophage Cell	0.141828
TNNC1	-1.91507	2.44973e-21	Macrophage Cell	0.26516		SQLE	-1.52183	2.24887e-18	Macrophage Cell	0.348245		STAG3	-4.05692	1.67678e-11	Macrophage Cell	0.0600823		SV2B	-2.39106	5.76825e-10	Macrophage Cell	0.190643
PTPN4	-1.87528	1.15746e-21	Macrophage Cell	0.272575		NGF	-3.42667	4.30673e-19	Macrophage Cell	0.0929974		INSC	-3.4219	1.48432e-11	Macrophage Cell	0.0933053		TESC	-3.41691	4.07641e-10	Macrophage Cell	0.0936281
THSD7A	-2.57351	6.9954e-22	Macrophage Cell	0.167995		MFAP3L	-2.19357	7.00742e-19	Macrophage Cell	0.21861		PHACTR3	-4.01592	1.43764e-11	Macrophage Cell	0.061814		POU3F1	-2.58563	4.68372e-10	Macrophage Cell	0.166589
WFIKKN2	-24.6281	2.09239e-22	Macrophage Cell	3.85665e-08		MMP2	-1.56993	4.96402e-19	Macrophage Cell	0.336825		SGCD	-26.0571	1.41146e-11	Macrophage Cell	1.43233e-08		CCK	-2.83994	3.59855e-10	Macrophage Cell	0.139666
GRIK2	-2.34756	3.46156e-22	Macrophage Cell	0.196477		LRRC4C	-2.91789	1.90358e-19	Macrophage Cell	0.132321		SLITRK1	-26.2002	1.28978e-11	Macrophage Cell	1.29708e-08		TTC39C	-2.29159	2.86489e-10	Macrophage Cell	0.204251
TSPAN11	-3.05588	2.63432e-22	Macrophage Cell	0.120251		NTN4	-1.84821	2.67164e-19	Macrophage Cell	0.277737		LUM	-4.10889	9.25322e-12	Macrophage Cell	0.0579562		THY1	-2.30114	2.5942e-10	Macrophage Cell	0.202903
CAPN3	-2.00941	1.91756e-22	Macrophage Cell	0.248374		ADM	-1.68072	3.04459e-19	Macrophage Cell	0.311928		SCGB3A1	-4.17488	7.8099e-12	Macrophage Cell	0.055365		CSGALNACT1	-2.5847	2.28519e-10	Macrophage Cell	0.166697
PROCR	-2.10556	1.05954e-22	Macrophage Cell	0.23236		GFRA3	-2.91261	1.64599e-19	Macrophage Cell	0.132806		NCAM2	-26.2644	7.15821e-12	Macrophage Cell	1.24059e-08		THRSP	-1.95498	2.15333e-10	Macrophage Cell	0.257924
AQP4	-2.71271	8.08745e-23	Macrophage Cell	0.152543		RSAD2	-3.07087	1.5999e-19	Macrophage Cell	0.119008		MIA	-2.4809	6.14026e-12	Macrophage Cell	0.179133		MPPED2	-2.11697	2.09587e-10	Macrophage Cell	0.230531
HPDL	-2.30858	5.59139e-23	Macrophage Cell	0.20186		TTLL7	-1.89112	1.41726e-19	Macrophage Cell	0.269598		TYR	-3.095	4.56681e-12	Macrophage Cell	0.117034		MME	-2.21021	1.72233e-10	Macrophage Cell	0.216103
SOX6	-1.90424	5.45228e-23	Macrophage Cell	0.267157		SLC2A4	-2.79487	6.25194e-20	Macrophage Cell	0.144099		CCK	-2.68496	2.97911e-12	Macrophage Cell	0.155506		CLEC3B	-2.23579	1.36968e-10	Macrophage Cell	0.212305
GDPD5	-2.12844	4.65258e-23	Macrophage Cell	0.228705		FN1	-1.67868	1.06372e-19	Macrophage Cell	0.312368		KCNJ10	-26.2833	2.60175e-12	Macrophage Cell	1.22448e-08		KCNK5	-2.44805	1.27039e-10	Macrophage Cell	0.183258
TSLP	-2.25828	2.40549e-23	Macrophage Cell	0.209021		KCP	-25.7513	2.02026e-20	Macrophage Cell	1.77041e-08		TOX2	-26.201	1.81481e-12	Macrophage Cell	1.29628e-08		RTKN	-2.13578	1.22514e-10	Macrophage Cell	0.227545
IL17RC	-1.57849	2.30275e-23	Macrophage Cell	0.334833		MGP	-1.63612	6.83122e-20	Macrophage Cell	0.321721		SELP	-26.249	1.70318e-12	Macrophage Cell	1.25388e-08		VILL	-25.6467	7.26493e-11	Macrophage Cell	1.90365e-08
CASC3	-1.30575	2.01463e-23	Macrophage Cell	0.404509		MSMO1	-1.58279	7.23487e-20	Macrophage Cell	0.333835		AGT	-26.2759	1.56163e-12	Macrophage Cell	1.23075e-08		MSMO1	-1.48236	1.30476e-10	Macrophage Cell	0.357903
COL5A2	-2.32904	1.09959e-23	Macrophage Cell	0.199016		AQP4	-25.823	9.36951e-21	Macrophage Cell	1.68463e-08		FRMD5	-26.1541	1.4989e-12	Macrophage Cell	1.33919e-08		MLIP	-25.7106	5.65553e-11	Macrophage Cell	1.82112e-08
PELO	-1.44795	1.39356e-23	Macrophage Cell	0.366541		TASP1	-2.56223	1.66434e-20	Macrophage Cell	0.169314		FRAS1	-26.1108	1.03308e-12	Macrophage Cell	1.37998e-08		PMP22	-1.52853	1.2961e-10	Macrophage Cell	0.346629
CORO2B	-2.90538	6.48445e-24	Macrophage Cell	0.133473		PPFIBP2	-1.99239	1.31117e-20	Macrophage Cell	0.251322		HDC	-26.1007	9.52493e-13	Macrophage Cell	1.38966e-08		ANO1	-2.24182	7.94547e-11	Macrophage Cell	0.211419
GPR171	-1.9809	8.859e-24	Macrophage Cell	0.253332		SH2D1A	-25.8391	3.47825e-21	Macrophage Cell	1.66589e-08		TTC16	-4.13324	5.7265e-13	Macrophage Cell	0.0569861		PLVAP	-2.10955	7.57337e-11	Macrophage Cell	0.231719
TPST1	-1.46102	9.088e-24	Macrophage Cell	0.363236		CADM3	-2.81077	4.105e-21	Macrophage Cell	0.14252		SYTL1	-3.52041	5.65948e-13	Macrophage Cell	0.0871467		CHL1	-2.03929	5.55985e-11	Macrophage Cell	0.243284
PCDH1	-2.46331	5.48228e-24	Macrophage Cell	0.18133		SLC4A11	-2.44225	4.61618e-21	Macrophage Cell	0.183996		DPT	-26.263	5.77667e-13	Macrophage Cell	1.24181e-08		FHDC1	-2.34841	4.18495e-11	Macrophage Cell	0.196362
PTGES	-2.2864	3.64902e-24	Macrophage Cell	0.204987		SORCS2	-2.96671	2.15927e-21	Macrophage Cell	0.127917		TSPAN10	-26.379	5.628e-13	Macrophage Cell	1.14582e-08		B3GNT5	-25.7567	2.46458e-11	Macrophage Cell	1.76383e-08
ACKR3	-2.12837	3.35465e-24	Macrophage Cell	0.228717		GPX3	-2.26268	1.82367e-21	Macrophage Cell	0.208385		DLL4	-4.06662	2.93883e-13	Macrophage Cell	0.0596795		FGF7	-2.36258	3.36327e-11	Macrophage Cell	0.194444
TTYH1	-2.56656	2.38663e-24	Macrophage Cell	0.168806		SLITRK2	-26.1966	4.17205e-22	Macrophage Cell	1.30027e-08		NTM	-4.34572	2.38003e-13	Macrophage Cell	0.0491823		MLLT6	-1.61435	3.89637e-11	Macrophage Cell	0.326611
MATN4	-24.8914	6.78367e-25	Macrophage Cell	3.21312e-08		IL1RL1	-25.8883	2.99762e-22	Macrophage Cell	1.61002e-08		TRPM1	-4.31033	2.19302e-13	Macrophage Cell	0.0504035		LRRTM4	-2.68133	2.68803e-11	Macrophage Cell	0.155898
CIT	-2.49227	1.19729e-24	Macrophage Cell	0.177727		TRPM1	-4.22849	2.14489e-23	Macrophage Cell	0.0533457		LEPR	-26.3574	2.23155e-13	Macrophage Cell	1.16312e-08		SLC25A42	-2.94261	1.61265e-11	Macrophage Cell	0.130073
MAP7D2	-24.6721	3.59717e-25	Macrophage Cell	3.74064e-08		SEMA3D	-4.27174	1.65391e-23	Macrophage Cell	0.05177		CORO2B	-4.31832	2.12636e-13	Macrophage Cell	0.0501254		TFAP2A	-2.02124	2.01737e-11	Macrophage Cell	0.246346
CD3G	-24.9831	3.12633e-25	Macrophage Cell	3.01544e-08		SMIM6	-25.997	1.28921e-23	Macrophage Cell	1.49321e-08		NTRK3	-26.3675	2.20023e-13	Macrophage Cell	1.15504e-08		RPH3AL	-25.7608	1.01809e-11	Macrophage Cell	1.75881e-08
AHCYL2	-2.25493	9.10545e-25	Macrophage Cell	0.209507		LCN2	-3.60467	1.98007e-23	Macrophage Cell	0.082203		GDNF	-26.32	2.10391e-13	Macrophage Cell	1.19365e-08		GDNF	-3.5578	1.03566e-11	Macrophage Cell	0.0849173
TRIM63	-2.10992	9.04941e-25	Macrophage Cell	0.23166		SNRK	-1.98408	2.4566e-23	Macrophage Cell	0.252774		SMPD3	-4.25752	1.54041e-13	Macrophage Cell	0.0522828		PCSK9	-25.8632	5.40277e-12	Macrophage Cell	1.63831e-08
ANGPTL4	-2.1477	6.90301e-25	Macrophage Cell	0.225673		SMARCD2	-1.76911	2.55729e-23	Macrophage Cell	0.29339		RGS9	-3.57196	1.26585e-13	Macrophage Cell	0.0840879		EGFL6	-3.00498	6.77417e-12	Macrophage Cell	0.124569
TYR	-2.22368	6.69692e-25	Macrophage Cell	0.214095		NOVA1	-4.33817	4.19446e-24	Macrophage Cell	0.0494403		SDK2	-26.3651	7.90468e-14	Macrophage Cell	1.15696e-08		CLDN5	-2.25221	7.77976e-12	Macrophage Cell	0.209903
IFIT3	-1.48493	6.86073e-25	Macrophage Cell	0.357266		HMCN1	-26.1718	2.88816e-24	Macrophage Cell	1.32285e-08		NOTCH3	-26.3481	7.68262e-14	Macrophage Cell	1.17068e-08		LRRC4C	-2.31411	7.63575e-12	Macrophage Cell	0.201087
HAS2	-3.47026	2.6142e-25	Macrophage Cell	0.0902292		PMP22	-1.81923	3.23096e-24	Macrophage Cell	0.283373		ENDOD1	-1.91143	6.55301e-14	Macrophage Cell	0.265829		DSC3	-1.70022	8.55354e-12	Macrophage Cell	0.307739
ADGRD1	-2.26653	3.94774e-25	Macrophage Cell	0.207829		PLTP	-1.92272	1.61082e-24	Macrophage Cell	0.263756		TNS3	-1.32859	7.45369e-14	Macrophage Cell	0.398157		NRXN1	-2.24036	5.73161e-12	Macrophage Cell	0.211634
TAC1	-2.07091	3.85128e-25	Macrophage Cell	0.23801		SFXN1	-2.1445	1.43165e-24	Macrophage Cell	0.226173		PTGES	-2.96221	5.55238e-14	Macrophage Cell	0.128317		TNIK	-1.92873	5.73223e-12	Macrophage Cell	0.262661
CCDC3	-2.15257	3.28449e-25	Macrophage Cell	0.224912		TNNC1	-2.64106	9.72785e-25	Macrophage Cell	0.160311		TNIK	-2.95392	5.49033e-14	Macrophage Cell	0.129057		ADM	-1.74139	5.78736e-12	Macrophage Cell	0.299082
MALL	-2.1659	1.5569e-25	Macrophage Cell	0.222843		PRSS35	-4.27555	2.98922e-25	Macrophage Cell	0.0516336		PRSS57	-4.43701	4.51536e-14	Macrophage Cell	0.0461666		GRIK2	-25.8587	2.51929e-12	Macrophage Cell	1.64341e-08
LMAN2L	-1.93471	7.11132e-26	Macrophage Cell	0.261574		S100A1	-2.7942	5.22159e-25	Macrophage Cell	0.144166		IFIT3	-1.54653	5.68488e-14	Macrophage Cell	0.342332		RXRG	-25.8687	2.32881e-12	Macrophage Cell	1.63214e-08
MMP17	-2.71849	3.15325e-26	Macrophage Cell	0.151933		MYH11	-1.88674	9.23728e-25	Macrophage Cell	0.270418		CDH1	-4.30483	3.70665e-14	Macrophage Cell	0.0505961		OVOL1	-25.7984	2.22991e-12	Macrophage Cell	1.71355e-08
CISH	-1.63884	2.3427e-26	Macrophage Cell	0.321114		SLC44A1	-1.78486	1.15451e-24	Macrophage Cell	0.290204		MATN4	-2.98564	3.55632e-14	Macrophage Cell	0.126251		CSPG5	-2.34007	3.44314e-12	Macrophage Cell	0.1975
WFDC2	-2.07676	1.13591e-26	Macrophage Cell	0.237047		STMN1	-1.83433	7.28482e-25	Macrophage Cell	0.280421		TTYH1	-3.63493	1.66395e-14	Macrophage Cell	0.0804964		ABLIM3	-25.8036	1.46384e-12	Macrophage Cell	1.70746e-08
ATP10B	-3.02301	4.40094e-27	Macrophage Cell	0.123022		TYR	-3.19516	1.78169e-25	Macrophage Cell	0.109184		ADAM23	-26.6425	9.19584e-15	Macrophage Cell	9.54576e-09		SFRP2	-2.35868	2.3432e-12	Macrophage Cell	0.194969
TRIB3	-2.10222	5.92175e-27	Macrophage Cell	0.232899		MACROD2	-3.64485	1.44808e-25	Macrophage Cell	0.0799448		PI15	-26.522	9.19434e-15	Macrophage Cell	1.03776e-08		ERBB4	-25.8147	1.1815e-12	Macrophage Cell	1.69435e-08
SLC38A11	-4.17291	1.09756e-27	Macrophage Cell	0.0554408		ATP6V1C2	-26.2193	2.39481e-26	Macrophage Cell	1.27999e-08		SLC4A11	-3.24211	8.30334e-15	Macrophage Cell	0.105689		PRRG4	-25.7772	7.8379e-13	Macrophage Cell	1.7389e-08
NOTCH3	-2.43622	2.27482e-27	Macrophage Cell	0.184767		COL5A3	-26.4279	2.00865e-26	Macrophage Cell	1.10766e-08		LZTS1	-4.45472	6.67505e-15	Macrophage Cell	0.0456032		EMP1	-1.68883	1.92966e-12	Macrophage Cell	0.310178
TUBA1A	-1.46766	3.45565e-27	Macrophage Cell	0.361568		SOX2	-3.71111	2.51955e-26	Macrophage Cell	0.0763564		ADH7	-26.6492	5.82439e-15	Macrophage Cell	9.50148e-09		RPL39L	-2.23947	6.6087e-13	Macrophage Cell	0.211764
TASP1	-2.0138	1.79789e-27	Macrophage Cell	0.247619		FADS3	-2.42931	5.00977e-26	Macrophage Cell	0.185655		MFAP5	-26.5628	5.32402e-15	Macrophage Cell	1.00878e-08		GREM1	-3.62279	3.87597e-13	Macrophage Cell	0.0811768
PCP4	-1.33316	1.84824e-27	Macrophage Cell	0.396898		SFRP2	-3.44592	1.75593e-26	Macrophage Cell	0.0917642		PAX3	-26.6272	5.23608e-15	Macrophage Cell	9.64753e-09		RARRES1	-3.11016	4.13719e-13	Macrophage Cell	0.115811
DKK2	-2.78338	4.26766e-28	Macrophage Cell	0.145251		COL6A3	-3.45793	1.55764e-26	Macrophage Cell	0.0910037		GATA2	-4.38832	4.62867e-15	Macrophage Cell	0.0477512		ARRDC3	-1.66136	5.3552e-13	Macrophage Cell	0.31614
LEPR	-1.93581	6.47014e-28	Macrophage Cell	0.261374		ABLIM3	-4.29332	8.94317e-27	Macrophage Cell	0.0510013		CD3E	-26.7324	4.8073e-15	Macrophage Cell	8.96907e-09		ENTPD2	-2.417	2.74945e-13	Macrophage Cell	0.187245
PENK	-2.41058	4.55788e-28	Macrophage Cell	0.188081		INAFM1	-2.21386	3.59811e-26	Macrophage Cell	0.215557		SH2D2A	-4.46469	4.58113e-15	Macrophage Cell	0.0452892		MOXD1	-26.0349	1.31296e-13	Macrophage Cell	1.45446e-08
MGST1	-2.20192	3.89364e-28	Macrophage Cell	0.217348		ELOVL2	-3.45419	1.13895e-26	Macrophage Cell	0.0912398		VILL	-4.33739	4.3988e-15	Macrophage Cell	0.0494669		BCHE	-3.09143	1.98335e-13	Macrophage Cell	0.117324
SLC25A42	-2.19508	2.18117e-28	Macrophage Cell	0.218381		DES	-2.22858	3.04658e-26	Macrophage Cell	0.213368		PDE4D	-3.00028	3.49373e-15	Macrophage Cell	0.124976		WFIKKN2	-2.84985	1.58902e-13	Macrophage Cell	0.138711
STEAP4	-2.17953	1.85184e-28	Macrophage Cell	0.220747		APOD	-1.94707	5.28316e-26	Macrophage Cell	0.259342		MLPH	-4.45402	1.04149e-15	Macrophage Cell	0.0456254		DCT	-1.74564	1.86512e-13	Macrophage Cell	0.298202
GAB1	-1.68332	1.63288e-28	Macrophage Cell	0.311365		PTTG1	-2.22337	2.71169e-26	Macrophage Cell	0.214141		GPR171	-4.55872	5.40293e-16	Macrophage Cell	0.0424316		MYH11	-1.94469	1.04275e-13	Macrophage Cell	0.259771
CALCRL	-2.16927	2.46192e-29	Macrophage Cell	0.222323		ACER2	-26.2244	2.11155e-27	Macrophage Cell	1.27549e-08		ITPR3	-26.6689	4.703e-16	Macrophage Cell	9.37237e-09		CADM3	-2.90286	6.17439e-14	Macrophage Cell	0.133706
GATA3	-3.30295	9.69853e-30	Macrophage Cell	0.101324		MEGF10	-3.07099	4.46059e-27	Macrophage Cell	0.118998		COL14A1	-26.6378	4.59968e-16	Macrophage Cell	9.57691e-09		ANGPT2	-2.45536	7.19682e-14	Macrophage Cell	0.182332
SLITRK5	-4.22476	5.37578e-30	Macrophage Cell	0.0534835		HYAL2	-2.81134	5.92756e-27	Macrophage Cell	0.142463		SDC1	-3.74044	3.84598e-16	Macrophage Cell	0.0748196		ANK3	-1.96083	8.8556e-14	Macrophage Cell	0.256881
DNAJB2	-1.44083	3.14656e-29	Macrophage Cell	0.368354		SLC44A2	-1.85179	1.33697e-26	Macrophage Cell	0.277048		PTCH2	-3.30807	3.88629e-16	Macrophage Cell	0.100965		SLITRK6	-3.78812	2.75465e-14	Macrophage Cell	0.0723872
CDH1	-2.92924	1.08121e-29	Macrophage Cell	0.131284		CADM2	-2.54004	4.20418e-27	Macrophage Cell	0.171938		DAB2IP	-4.53589	2.50003e-16	Macrophage Cell	0.0431082		TSPAN15	-2.89643	3.34079e-14	Macrophage Cell	0.134304
TRIM9	-2.73376	4.74847e-30	Macrophage Cell	0.150334		PCSK9	-4.4402	5.2897e-28	Macrophage Cell	0.0460645		KCNK5	-2.3285	7.41712e-17	Macrophage Cell	0.19909		ARAP2	-1.75577	5.73372e-14	Macrophage Cell	0.296114
WIF1	-2.57872	4.69704e-30	Macrophage Cell	0.16739		TSPAN1	-4.48989	1.94832e-28	Macrophage Cell	0.044505		HHATL	-26.6054	5.88811e-17	Macrophage Cell	9.79458e-09		SLC38A11	-3.72838	2.21532e-14	Macrophage Cell	0.0754474
COL6A3	-2.14211	4.13328e-30	Macrophage Cell	0.226549		PLOD2	-3.1246	1.3127e-28	Macrophage Cell	0.114657		ICOS	-26.9314	4.80395e-17	Macrophage Cell	7.81366e-09		SREBF1	-1.74814	5.65687e-14	Macrophage Cell	0.297685
MET	-2.26562	1.04245e-30	Macrophage Cell	0.20796		ITPR1	-2.03805	1.65446e-28	Macrophage Cell	0.243493		CD2	-3.9162	3.12116e-17	Macrophage Cell	0.0662379		CNN1	-2.59113	3.08079e-14	Macrophage Cell	0.165956
RAPGEF5	-2.53636	5.73426e-31	Macrophage Cell	0.172378		GON4L	-2.37626	4.34378e-29	Macrophage Cell	0.192608		KCNMB4	-3.04154	1.09637e-17	Macrophage Cell	0.121453		MAP2	-2.21484	3.3907e-14	Macrophage Cell	0.215411
FBLN2	-2.25003	4.63705e-31	Macrophage Cell	0.210219		GATA3	-26.6042	3.66584e-30	Macrophage Cell	9.80261e-09		CLEC3B	-3.22872	8.22602e-18	Macrophage Cell	0.106674		DLK1	-26.2722	1.03585e-14	Macrophage Cell	1.23387e-08
SYT13	-25.0591	3.77968e-32	Macrophage Cell	2.8607e-08		ACTA2	-2.02992	2.98976e-29	Macrophage Cell	0.244869		GFRA3	-2.24828	8.97425e-18	Macrophage Cell	0.210475		PHLDA2	-26.1295	9.3962e-15	Macrophage Cell	1.36215e-08
PREX2	-2.75969	1.44245e-31	Macrophage Cell	0.147656		DHCR24	-2.19269	2.20568e-29	Macrophage Cell	0.218744		THY1	-26.841	2.48053e-18	Macrophage Cell	8.31885e-09		CAPN5	-2.06916	2.24047e-14	Macrophage Cell	0.238298
STC1	-2.29141	1.87573e-31	Macrophage Cell	0.204276		NAV2	-2.89821	5.21178e-30	Macrophage Cell	0.134138		ANKRD37	-1.56147	2.31921e-18	Macrophage Cell	0.338806		IL6	-2.73668	1.38266e-14	Macrophage Cell	0.15003
ANXA3	-2.63906	1.76718e-32	Macrophage Cell	0.160532		SLC6A15	-3.50982	1.76649e-30	Macrophage Cell	0.0877889		SOX2	-3.96382	1.21732e-18	Macrophage Cell	0.0640871		TTLL7	-2.58589	1.46294e-14	Macrophage Cell	0.16656
EPHA4	-2.70792	5.78018e-33	Macrophage Cell	0.15305		PI16	-2.16223	5.71282e-30	Macrophage Cell	0.223411		CLGN	-3.50261	1.2145e-18	Macrophage Cell	0.0882286		MITF	-1.75168	2.17419e-14	Macrophage Cell	0.296956
APOA1	-3.42263	2.68757e-33	Macrophage Cell	0.0932582		APH1A	-1.93194	8.49859e-30	Macrophage Cell	0.262076		ADORA2A	-2.70356	6.32223e-19	Macrophage Cell	0.153514		SFRP4	-3.24797	8.75177e-15	Macrophage Cell	0.10526
ITGB8	-2.01672	5.67252e-33	Macrophage Cell	0.24712		SPRY1	-2.41267	3.12864e-30	Macrophage Cell	0.187807		GAB1	-2.29251	5.3403e-19	Macrophage Cell	0.204121		RNASE1	-3.7732	7.36499e-15	Macrophage Cell	0.0731395
DAB1	-25.3342	4.20379e-34	Macrophage Cell	2.36403e-08		COL4A1	-3.60315	5.45628e-31	Macrophage Cell	0.0822892		SLITRK6	-4.66936	2.62003e-19	Macrophage Cell	0.0392991		RHBDF1	-1.89443	1.48211e-14	Macrophage Cell	0.26898
ACAP3	-1.77773	2.05137e-33	Macrophage Cell	0.291643		ABL2	-2.30038	3.05055e-30	Macrophage Cell	0.20301		ART3	-3.57631	2.60695e-19	Macrophage Cell	0.0838344		PRSS35	-26.2445	3.39891e-15	Macrophage Cell	1.25778e-08
COL5A3	-2.95099	8.74864e-35	Macrophage Cell	0.12932		CEMIP	-2.89428	9.39368e-31	Macrophage Cell	0.134504		ANGPTL4	-3.52049	2.50375e-19	Macrophage Cell	0.087142		ACKR3	-2.097	1.02512e-14	Macrophage Cell	0.233743
MME	-2.84736	8.33227e-35	Macrophage Cell	0.138951		PCDH17	-4.54581	2.50149e-31	Macrophage Cell	0.042813		FST	-4.06744	1.36431e-19	Macrophage Cell	0.0596455		TCHH	-2.93086	6.0824e-15	Macrophage Cell	0.131137
SOX9	-2.27145	9.62459e-35	Macrophage Cell	0.207122		SLFN5	-2.91979	1.0901e-30	Macrophage Cell	0.132147		ITGB4	-4.76286	1.31788e-19	Macrophage Cell	0.036833		DNAJB2	-1.77837	1.20066e-14	Macrophage Cell	0.291513
PAX3	-2.96106	3.34717e-35	Macrophage Cell	0.12842		PLN	-3.94128	1.13961e-31	Macrophage Cell	0.0650964		CTSW	-4.93069	1.14356e-19	Macrophage Cell	0.0327879		CHRDL1	-3.21227	4.13533e-15	Macrophage Cell	0.107897
NCALD	-2.86091	3.52063e-35	Macrophage Cell	0.137652		ADGRD1	-2.90778	2.89141e-31	Macrophage Cell	0.133251		CTHRC1	-3.575	1.05437e-19	Macrophage Cell	0.083911		HSPA12A	-3.23116	2.52844e-15	Macrophage Cell	0.106494
FRMD3	-2.36782	2.52264e-35	Macrophage Cell	0.193739		VWA5A	-2.61893	4.99297e-31	Macrophage Cell	0.162789		CST7	-4.18243	5.71447e-20	Macrophage Cell	0.055076		ART3	-2.53682	2.5732e-15	Macrophage Cell	0.172322
LRRC4C	-2.19127	2.63927e-35	Macrophage Cell	0.218958		GAP43	-4.61423	2.94633e-32	Macrophage Cell	0.0408298		ITGB8	-4.71163	3.57893e-20	Macrophage Cell	0.0381645		NDST3	-3.88182	1.24312e-15	Macrophage Cell	0.0678355
CAMP	-4.42265	3.01519e-36	Macrophage Cell	0.0466282		F2R	-3.40754	5.76096e-32	Macrophage Cell	0.0942383		IL2RB	-27.2226	3.45449e-20	Macrophage Cell	6.38508e-09		SLITRK2	-26.2693	9.584e-16	Macrophage Cell	1.23641e-08
CHMP4C	-3.73265	5.14748e-36	Macrophage Cell	0.0752247		VAMP8	-1.97527	3.79774e-31	Macrophage Cell	0.254322		MAP7D2	-27.0821	1.02709e-20	Macrophage Cell	7.03836e-09		SGK1	-1.87483	5.18031e-15	Macrophage Cell	0.272659
GPR143	-2.71435	6.43293e-36	Macrophage Cell	0.15237		IL13RA2	-4.02304	7.10987e-33	Macrophage Cell	0.0615097		PTGDR	-27.1003	1.01511e-20	Macrophage Cell	6.95015e-09		CAMP	-26.3579	7.41307e-16	Macrophage Cell	1.16275e-08
EMP1	-1.6385	2.19834e-35	Macrophage Cell	0.321191		ENDOD1	-2.97708	2.39598e-32	Macrophage Cell	0.127002		ARSI	-4.06304	9.1864e-21	Macrophage Cell	0.0598279		IL13RA2	-3.28252	6.60309e-16	Macrophage Cell	0.102769
AIF1L	-2.65114	5.46056e-36	Macrophage Cell	0.159195		ISG20	-2.08489	8.61548e-32	Macrophage Cell	0.235714		DNAJB1	-1.63657	2.31589e-20	Macrophage Cell	0.32162		HOPX	-1.97158	1.25327e-15	Macrophage Cell	0.254973
MLIP	-3.26588	2.27489e-36	Macrophage Cell	0.103961		WDR83OS	-2.07746	1.03615e-31	Macrophage Cell	0.236931		RXRG	-4.05618	8.21622e-21	Macrophage Cell	0.0601129		IFIT2	-2.25476	9.95782e-16	Macrophage Cell	0.209531
CITED1	-2.04868	5.20914e-36	Macrophage Cell	0.241705		B3GALT5	-26.5607	8.94888e-34	Macrophage Cell	1.01026e-08		CD3G	-27.2528	8.53258e-21	Macrophage Cell	6.25294e-09		HELZ2	-2.48114	7.55078e-16	Macrophage Cell	0.179103
ASPN	-3.11505	1.41546e-36	Macrophage Cell	0.115419		SRPX	-2.56854	4.21608e-33	Macrophage Cell	0.168575		NEGR1	-27.0093	8.02554e-21	Macrophage Cell	7.40248e-09		CNTN4	-3.2961	4.64521e-16	Macrophage Cell	0.101806
CRABP1	-2.5108	2.39744e-36	Macrophage Cell	0.175458		CCND3	-2.34311	7.06903e-33	Macrophage Cell	0.197085		THSD7A	-27.1047	7.10807e-21	Macrophage Cell	6.92925e-09		CALCRL	-1.89694	1.0304e-15	Macrophage Cell	0.268512
HOPX	-1.64789	4.25293e-36	Macrophage Cell	0.319106		TSPAN5	-2.79561	4.87379e-34	Macrophage Cell	0.144025		GALNT15	-4.84092	4.82919e-21	Macrophage Cell	0.0348929		IMP3	-1.85184	1.34027e-15	Macrophage Cell	0.277039
ACAP1	-1.90182	1.8707e-36	Macrophage Cell	0.267606		MYLK	-2.15749	1.05122e-33	Macrophage Cell	0.224145		SLC38A11	-4.87488	4.82111e-21	Macrophage Cell	0.0340812		TMEM107	-2.43543	2.91406e-16	Macrophage Cell	0.184869
SFXN1	-1.80797	1.13456e-36	Macrophage Cell	0.285593		KCNE4	-3.09373	9.42777e-35	Macrophage Cell	0.117137		STC1	-27.1771	3.38461e-21	Macrophage Cell	6.5898e-09		FAM102A	-2.27893	2.99811e-16	Macrophage Cell	0.20605
EDARADD	-25.4628	1.80744e-38	Macrophage Cell	2.16233e-08		LRRC4	-3.63445	1.09485e-35	Macrophage Cell	0.0805234		ADGRF5	-4.89074	2.99208e-21	Macrophage Cell	0.0337085		SORCS1	-3.80863	9.70397e-17	Macrophage Cell	0.0713655
MAP2	-2.91836	8.65577e-38	Macrophage Cell	0.132278		AGAP3	-2.52489	3.14314e-35	Macrophage Cell	0.173753		IL13RA2	-4.80274	2.53437e-21	Macrophage Cell	0.0358287		MIA	-26.3628	4.83249e-17	Macrophage Cell	1.15883e-08
BMP3	-2.62724	8.18161e-38	Macrophage Cell	0.161853		SLC35F1	-2.92543	6.38758e-36	Macrophage Cell	0.131631		ANGPT2	-4.86938	2.40813e-21	Macrophage Cell	0.0342114		MATN2	-2.21989	1.75219e-16	Macrophage Cell	0.214658
MLLT6	-1.63965	9.85942e-38	Macrophage Cell	0.320934		VGLL3	-3.2183	3.07728e-36	Macrophage Cell	0.107447		CDH5	-4.08286	1.99126e-21	Macrophage Cell	0.0590115		FLRT3	-2.34731	1.37552e-16	Macrophage Cell	0.196512
FABP4	-1.9328	5.97572e-38	Macrophage Cell	0.261921		PPP1R12A	-2.13753	4.60879e-35	Macrophage Cell	0.227269		PDLIM1	-3.24188	1.78519e-21	Macrophage Cell	0.105705		SDC1	-1.88249	1.95748e-16	Macrophage Cell	0.271216
ENTPD2	-3.87031	4.85389e-39	Macrophage Cell	0.0683785		KRT7	-26.8107	1.81773e-37	Macrophage Cell	8.49529e-09		LRRC32	-3.65716	8.62929e-22	Macrophage Cell	0.0792655		GLIPR2	-2.17337	1.2727e-16	Macrophage Cell	0.221693
FLRT2	-2.65704	7.65417e-39	Macrophage Cell	0.158545		FLRT2	-2.55185	3.42519e-36	Macrophage Cell	0.170536		PLLP	-3.69039	5.85081e-22	Macrophage Cell	0.0774609		GADD45G	-1.99654	1.95781e-16	Macrophage Cell	0.2506
MLPH	-2.33897	7.46298e-39	Macrophage Cell	0.197652		MFAP5	-27.1197	9.90923e-38	Macrophage Cell	6.85747e-09		GJA4	-4.11826	5.33993e-22	Macrophage Cell	0.0575812		ACKR4	-26.462	2.39667e-17	Macrophage Cell	1.08179e-08
EPHA2	-2.38777	5.60911e-39	Macrophage Cell	0.191077		MAP2	-3.11244	6.99735e-37	Macrophage Cell	0.115628		TMEM100	-4.84746	5.26645e-22	Macrophage Cell	0.0347351		CDH1	-2.15326	7.81398e-17	Macrophage Cell	0.224804
MFAP3L	-2.79423	2.74938e-39	Macrophage Cell	0.144163		SFRP1	-2.83676	6.36377e-37	Macrophage Cell	0.139975		CHCHD6	-1.93164	8.65063e-22	Macrophage Cell	0.262132		MYOC	-2.29198	5.46033e-17	Macrophage Cell	0.204195
TSPAN5	-2.257	5.39631e-39	Macrophage Cell	0.209206		PLSCR4	-3.15181	2.94073e-37	Macrophage Cell	0.112515		TRIM29	-27.1424	2.36593e-22	Macrophage Cell	6.75035e-09		QPCT	-2.02615	5.24536e-17	Macrophage Cell	0.245509
PLN	-4.43196	5.29249e-40	Macrophage Cell	0.0463283		BAIAP3	-4.63273	5.69139e-38	Macrophage Cell	0.0403098		NKG7	-5.03935	2.01578e-22	Macrophage Cell	0.0304092		NR4A2	-1.92565	6.37431e-17	Macrophage Cell	0.263222
GALNT15	-2.39596	2.36236e-39	Macrophage Cell	0.189996		STXBP1	-3.15334	2.24102e-37	Macrophage Cell	0.112396		NDRG1	-1.65718	4.54213e-22	Macrophage Cell	0.317059		ARHGEF10	-2.1956	3.27135e-17	Macrophage Cell	0.218303
NTM	-4.53495	1.64369e-40	Macrophage Cell	0.0431365		PLAUR	-2.28057	1.61042e-36	Macrophage Cell	0.205816		GRIN1	-4.83835	1.87064e-22	Macrophage Cell	0.0349552		MGARP	-1.9896	6.02393e-17	Macrophage Cell	0.251809
ANGPTL7	-1.70614	3.59144e-39	Macrophage Cell	0.306479		ITIH5	-3.41441	1.0878e-37	Macrophage Cell	0.093791		CDH2	-3.30471	1.12463e-22	Macrophage Cell	0.101201		FAM81A	-26.543	5.70594e-18	Macrophage Cell	1.02271e-08
SGIP1	-2.96024	5.98468e-40	Macrophage Cell	0.128493		ASNS	-4.64387	3.75002e-38	Macrophage Cell	0.0399997		BAG3	-1.66667	1.40207e-22	Macrophage Cell	0.314979		SOX6	-2.56199	1.60219e-17	Macrophage Cell	0.169341
PPP1R9A	-2.81205	2.16796e-40	Macrophage Cell	0.142393		TENM3	-4.13271	3.70634e-38	Macrophage Cell	0.0570072		PTPN4	-2.74488	5.70161e-23	Macrophage Cell	0.149179		PTGS2	-1.98488	1.88874e-17	Macrophage Cell	0.252633
FIGN	-2.63882	2.58354e-40	Macrophage Cell	0.16056		MFSD6	-2.66216	3.11409e-37	Macrophage Cell	0.157983		TBX3	-27.2678	3.92365e-23	Macrophage Cell	6.18852e-09		IRX2	-3.98361	3.8069e-18	Macrophage Cell	0.0632142
MGP	-1.73553	7.52914e-40	Macrophage Cell	0.300298		EDNRA	-3.79697	1.99673e-38	Macrophage Cell	0.0719447		PLSCR4	-3.50172	3.19656e-23	Macrophage Cell	0.0882831		PLEKHA7	-2.77542	4.78084e-18	Macrophage Cell	0.146055
TPPP3	-2.51472	1.39975e-40	Macrophage Cell	0.174983		ISG15	-2.49272	1.46093e-37	Macrophage Cell	0.177671		WFDC2	-3.76445	1.63217e-23	Macrophage Cell	0.0735849		ANXA1	-2.03843	1.20465e-17	Macrophage Cell	0.243429
AGT	-3.09377	1.13685e-41	Macrophage Cell	0.117134		SLITRK6	-4.73903	2.35217e-39	Macrophage Cell	0.0374464		MAL	-5.0077	8.06647e-24	Macrophage Cell	0.0310836		IFIT1	-2.19787	5.368e-18	Macrophage Cell	0.21796
EFR3B	-3.60211	1.9441e-42	Macrophage Cell	0.0823488		RALGPS2	-2.65446	3.15524e-38	Macrophage Cell	0.158829		C7	-5.0913	7.01065e-24	Macrophage Cell	0.0293336		NEGR1	-2.49256	2.63405e-18	Macrophage Cell	0.177691
IL6	-1.90292	1.13067e-41	Macrophage Cell	0.267402		SEMA3B	-2.30807	5.74457e-38	Macrophage Cell	0.20193		AHCYL2	-2.92509	4.13446e-24	Macrophage Cell	0.131662		PCP4	-2.13544	1.96957e-18	Macrophage Cell	0.227598
IRF9	-1.85565	1.10023e-41	Macrophage Cell	0.276308		LDB3	-2.86991	8.14238e-39	Macrophage Cell	0.136795		HYAL2	-2.2074	4.14437e-24	Macrophage Cell	0.216524		LDB3	-26.6463	2.68794e-19	Macrophage Cell	9.52034e-09
IGSF1	-3.68102	2.85442e-43	Macrophage Cell	0.0779657		IRF1	-2.24822	4.59091e-38	Macrophage Cell	0.210483		ADAMTS4	-3.22593	2.19739e-24	Macrophage Cell	0.10688		TNFAIP6	-2.84466	9.84402e-19	Macrophage Cell	0.13921
CTHRC1	-3.01682	4.51444e-43	Macrophage Cell	0.123551		PI15	-27.2868	3.62574e-40	Macrophage Cell	6.10735e-09		ALDH3A1	-3.57327	2.05448e-24	Macrophage Cell	0.0840115		MFGE8	-1.96449	1.76675e-18	Macrophage Cell	0.25623
RGMB	-2.14004	9.09896e-43	Macrophage Cell	0.226873		B3GNT5	-2.81464	3.39228e-39	Macrophage Cell	0.142137		PPP1R9A	-5.08601	1.7673e-24	Macrophage Cell	0.0294415		COL5A3	-3.47672	2.75891e-19	Macrophage Cell	0.0898261
RSPO3	-25.7665	6.78586e-45	Macrophage Cell	1.75185e-08		DKK2	-3.33937	5.05434e-40	Macrophage Cell	0.0987985		TFPI	-3.35186	1.38456e-24	Macrophage Cell	0.097947		TSPAN11	-3.00385	3.48898e-19	Macrophage Cell	0.124667
MMP2	-1.80303	2.36545e-43	Macrophage Cell	0.286571		DGCR2	-2.27654	1.7687e-39	Macrophage Cell	0.206393		SLC26A7	-5.14103	1.3042e-24	Macrophage Cell	0.0283398		NOTCH3	-2.35529	6.81655e-19	Macrophage Cell	0.195429
ASNS	-2.2499	1.57458e-44	Macrophage Cell	0.210238		ASAP2	-2.58832	4.4425e-40	Macrophage Cell	0.166279		PRX	-3.61807	9.27944e-25	Macrophage Cell	0.0814425		COBL	-2.73775	3.54012e-19	Macrophage Cell	0.149918
NAT14	-2.77384	3.76312e-45	Macrophage Cell	0.146215		UPP1	-26.9515	6.00039e-42	Macrophage Cell	7.70516e-09		MOXD1	-27.4369	8.9186e-25	Macrophage Cell	5.5038e-09		CHCHD6	-2.02377	5.67852e-19	Macrophage Cell	0.245915
EGFLAM	-3.30584	6.6742e-46	Macrophage Cell	0.101121		MGLL	-2.48443	4.27706e-40	Macrophage Cell	0.178695		FYN	-2.91114	6.22541e-25	Macrophage Cell	0.132941		AFAP1L2	-2.5948	1.78304e-19	Macrophage Cell	0.165534
BRSK2	-3.3202	4.70911e-46	Macrophage Cell	0.10012		ATP2A1	-2.60787	7.97281e-41	Macrophage Cell	0.164041		ESAM	-3.39688	5.23449e-25	Macrophage Cell	0.0949377		P2RY1	-2.61658	9.71176e-20	Macrophage Cell	0.163054
PHACTR3	-4.69275	2.10482e-47	Macrophage Cell	0.0386671		ETS1	-2.59038	7.96408e-41	Macrophage Cell	0.166041		APOLD1	-3.40045	3.77093e-25	Macrophage Cell	0.0947025		INAFM1	-2.1178	1.69006e-19	Macrophage Cell	0.230398
AATK	-2.40861	4.79557e-46	Macrophage Cell	0.188337		WFDC1	-3.18429	1.34841e-41	Macrophage Cell	0.11001		EGFLAM	-27.3531	3.25468e-25	Macrophage Cell	5.83291e-09		PROCR	-2.1929	9.9201e-20	Macrophage Cell	0.218711
KCNMB4	-2.14082	5.49354e-46	Macrophage Cell	0.226751		C1QTNF1	-2.88669	2.26912e-41	Macrophage Cell	0.135214		SLITRK5	-5.23546	2.1454e-25	Macrophage Cell	0.0265442		MATN4	-3.2304	3.27633e-20	Macrophage Cell	0.10655
ADH7	-4.70243	2.05833e-48	Macrophage Cell	0.0384086		IMP3	-2.4211	5.13377e-41	Macrophage Cell	0.186714		AFAP1L2	-5.22608	1.28889e-25	Macrophage Cell	0.0267173		EGFLAM	-3.225	2.7468e-20	Macrophage Cell	0.106949
EPS8	-1.80331	3.52644e-46	Macrophage Cell	0.286516		BAG3	-2.29263	1.25469e-40	Macrophage Cell	0.204103		ARRDC3	-1.94796	2.80764e-25	Macrophage Cell	0.259182		ETS1	-2.14312	5.66482e-20	Macrophage Cell	0.22639
MICALL2	-2.1552	6.17562e-47	Macrophage Cell	0.224502		ARHGEF10	-4.18711	5.36959e-43	Macrophage Cell	0.0548978		RAPGEF5	-4.31613	1.20832e-25	Macrophage Cell	0.0502013		SQLE	-2.09228	5.15209e-20	Macrophage Cell	0.23451
GFRA2	-2.61517	1.49997e-47	Macrophage Cell	0.163213		MYOC	-2.41424	7.20002e-42	Macrophage Cell	0.187604		G0S2	-1.837	2.81778e-25	Macrophage Cell	0.279902		PRKCA	-2.3031	3.18337e-20	Macrophage Cell	0.202627
LUM	-2.3347	1.3664e-47	Macrophage Cell	0.198237		DAPK2	-4.80875	5.14621e-44	Macrophage Cell	0.0356798		NDUFA4L2	-3.67165	4.40567e-26	Macrophage Cell	0.0784734		FADS3	-2.59015	1.49806e-20	Macrophage Cell	0.166069
NDRG1	-1.81637	3.72313e-47	Macrophage Cell	0.283934		BSPRY	-4.80276	4.67874e-44	Macrophage Cell	0.0358282		TRIM9	-5.13682	2.78241e-27	Macrophage Cell	0.0284225		BCR	-2.27488	1.31419e-20	Macrophage Cell	0.20663
SGCD	-2.74282	8.79116e-49	Macrophage Cell	0.149393		TPM2	-2.30861	1.0129e-41	Macrophage Cell	0.201855		SORCS1	-4.07389	5.23523e-28	Macrophage Cell	0.0593794		WIF1	-3.30574	2.52138e-21	Macrophage Cell	0.101128
PDE4D	-1.93681	3.15988e-48	Macrophage Cell	0.261193		DPT	-3.32262	2.43362e-43	Macrophage Cell	0.0999519		S100A1	-3.56812	3.42317e-28	Macrophage Cell	0.0843117		CCND3	-2.16431	1.05706e-20	Macrophage Cell	0.223089
TSC22D4	-1.82714	3.41793e-48	Macrophage Cell	0.281823		TMOD2	-4.26948	1.058e-44	Macrophage Cell	0.051851		GREM1	-4.00628	2.76789e-28	Macrophage Cell	0.0622285		SLC44A1	-2.16491	1.78009e-21	Macrophage Cell	0.222996
MIA	-2.18564	2.37719e-49	Macrophage Cell	0.219815		TRIB2	-3.02575	6.53206e-44	Macrophage Cell	0.122788		NPPC	-27.615	1.27545e-28	Macrophage Cell	4.86464e-09		NTM	-3.12359	3.9478e-22	Macrophage Cell	0.114738
TENM3	-3.17492	8.18205e-51	Macrophage Cell	0.110727		MATN2	-2.98999	9.32842e-44	Macrophage Cell	0.125871		SPOCK2	-3.58889	8.59383e-29	Macrophage Cell	0.0831065		HPSE	-2.46546	8.8736e-22	Macrophage Cell	0.181061
ECM1	-2.51128	1.19584e-50	Macrophage Cell	0.1754		COL8A2	-2.84582	5.33211e-44	Macrophage Cell	0.139098		HPGD	-27.5719	8.34884e-29	Macrophage Cell	5.01226e-09		MFAP3L	-2.49919	6.97497e-22	Macrophage Cell	0.176876
LZTS1	-3.0157	2.27687e-51	Macrophage Cell	0.123647		TNIK	-3.36934	1.89352e-44	Macrophage Cell	0.0967672		RTKN	-27.6451	5.64717e-29	Macrophage Cell	4.76424e-09		NLGN3	-3.33984	1.84215e-22	Macrophage Cell	0.0987661
LPAR1	-2.31159	5.57983e-51	Macrophage Cell	0.201439		SMTN	-2.95571	3.14647e-44	Macrophage Cell	0.128897		POU3F1	-3.38718	3.16403e-29	Macrophage Cell	0.0955781		CST6	-2.60345	3.0025e-22	Macrophage Cell	0.164545
HMCN1	-3.59798	2.85418e-52	Macrophage Cell	0.0825851		ARSI	-4.97536	1.28195e-45	Macrophage Cell	0.0317883		PLEKHA4	-4.0338	2.68529e-29	Macrophage Cell	0.0610526		SERPINF1	-2.33439	2.58017e-22	Macrophage Cell	0.19828
ANK3	-2.12493	6.52382e-51	Macrophage Cell	0.229262		VSTM4	-5.15003	8.68523e-46	Macrophage Cell	0.0281635		NGFR	-4.56382	2.93412e-30	Macrophage Cell	0.0422817		PMEL	-2.22947	1.36415e-22	Macrophage Cell	0.213237
FAM181B	-3.18432	3.80274e-52	Macrophage Cell	0.110008		RTKN	-3.36158	1.06456e-44	Macrophage Cell	0.0972889		PLTP	-1.91627	1.50691e-29	Macrophage Cell	0.264938		TOX	-2.76375	3.31456e-23	Macrophage Cell	0.147241
FYN	-2.33225	1.33036e-51	Macrophage Cell	0.198574		CCDC3	-3.78228	1.26751e-45	Macrophage Cell	0.0726809		PPP1R1B	-27.7128	8.5325e-31	Macrophage Cell	4.54597e-09		ALDH1A1	-2.29133	6.72597e-23	Macrophage Cell	0.204288
IGFBP3	-2.559	7.03167e-52	Macrophage Cell	0.169693		PELO	-2.80639	1.28713e-44	Macrophage Cell	0.142953		TUBB2B	-2.77773	9.62464e-31	Macrophage Cell	0.145821		HAS2	-27.0827	2.03618e-24	Macrophage Cell	7.0355e-09
TRPM1	-2.86366	3.51579e-52	Macrophage Cell	0.13739		ATF3	-2.64309	3.20856e-43	Macrophage Cell	0.160086		TNFRSF11B	-5.29311	6.66559e-31	Macrophage Cell	0.0255044		C1QTNF6	-2.8503	1.62494e-23	Macrophage Cell	0.138667
TTR	-2.55018	5.14792e-53	Macrophage Cell	0.170733		LDLR	-3.50116	1.02439e-45	Macrophage Cell	0.0883173		EGFL6	-4.18221	1.99781e-31	Macrophage Cell	0.0550845		ANGPTL4	-2.95191	9.93264e-24	Macrophage Cell	0.129237
TNIK	-2.45518	3.07265e-53	Macrophage Cell	0.182355		ISLR	-3.2873	3.07616e-46	Macrophage Cell	0.102429		SLC5A3	-2.579	2.15161e-31	Macrophage Cell	0.167356		IFI27	-2.36907	6.55185e-23	Macrophage Cell	0.193571
FOXO1	-2.21333	6.29699e-54	Macrophage Cell	0.215637		SYTL2	-3.77487	2.38636e-47	Macrophage Cell	0.073055		ANO1	-4.64222	6.65099e-32	Macrophage Cell	0.0400454		SEMA3D	-2.8758	4.16146e-24	Macrophage Cell	0.136237
CAPN5	-3.1385	7.35269e-55	Macrophage Cell	0.113558		THY1	-3.41761	9.10335e-48	Macrophage Cell	0.0935827		TTR	-4.15985	6.60872e-32	Macrophage Cell	0.0559448		FST	-3.10899	1.33218e-24	Macrophage Cell	0.115904
MITF	-2.11297	3.97659e-54	Macrophage Cell	0.23117		PTPRZ1	-2.79194	8.09443e-47	Macrophage Cell	0.144391		VEGFA	-1.97201	3.03025e-31	Macrophage Cell	0.254897		VIT	-3.00341	4.9241e-25	Macrophage Cell	0.124705
CHST12	-2.22315	6.85112e-56	Macrophage Cell	0.214174		TFAP2B	-3.3305	7.85958e-48	Macrophage Cell	0.0994073		PGF	-3.95685	1.95781e-32	Macrophage Cell	0.0643975		SATB1	-3.01147	3.49889e-25	Macrophage Cell	0.12401
PCDH17	-3.68324	8.42587e-58	Macrophage Cell	0.0778456		MEGF6	-27.3335	3.20588e-49	Macrophage Cell	5.91268e-09		GRIK2	-4.72991	8.3489e-33	Macrophage Cell	0.0376839		DMD	-2.56058	7.09037e-25	Macrophage Cell	0.169507
PGF	-2.59035	4.40451e-57	Macrophage Cell	0.166045		ITGBL1	-3.68277	5.75938e-49	Macrophage Cell	0.0778711		RSPO3	-4.63853	5.34363e-33	Macrophage Cell	0.040148		MEGF10	-4.33525	4.97842e-26	Macrophage Cell	0.0495404
ADAMTS4	-2.72875	2.42259e-57	Macrophage Cell	0.150857		LGI3	-27.239	5.03816e-50	Macrophage Cell	6.31329e-09		PTPRZ1	-3.59023	4.75722e-33	Macrophage Cell	0.0830294		CLDN11	-4.38331	2.73742e-26	Macrophage Cell	0.0479173
VIM	-1.56387	1.11624e-55	Macrophage Cell	0.338242		COL12A1	-3.19997	9.26532e-49	Macrophage Cell	0.108821		SEMA3D	-27.8701	2.72928e-33	Macrophage Cell	4.07623e-09		HSPH1	-2.2984	1.12559e-24	Macrophage Cell	0.203289
ANTXR2	-2.15578	9.97491e-58	Macrophage Cell	0.224412		PTGS2	-2.4964	1.37563e-47	Macrophage Cell	0.177218		VCAM1	-2.26422	4.95325e-33	Macrophage Cell	0.208162		BAG3	-2.29125	7.42112e-25	Macrophage Cell	0.204298
GPX3	-2.09087	4.54021e-58	Macrophage Cell	0.234739		GCHFR	-27.331	2.7887e-51	Macrophage Cell	5.92292e-09		WFIKKN2	-5.42815	1.62219e-33	Macrophage Cell	0.0232255		TRIB2	-3.79243	3.25406e-26	Macrophage Cell	0.0721713
S100A1	-2.67776	1.76115e-59	Macrophage Cell	0.156284		GJA4	-27.3436	2.7143e-51	Macrophage Cell	5.87165e-09		SIGIRR	-2.77558	1.67821e-33	Macrophage Cell	0.146038		SFRP1	-2.32284	5.90632e-25	Macrophage Cell	0.199873
MYH11	-2.20548	3.68308e-58	Macrophage Cell	0.216812		ARHGAP10	-3.37672	5.52393e-50	Macrophage Cell	0.096273		ARHGEF10	-3.5563	7.03231e-34	Macrophage Cell	0.0850053		GJB2	-2.69556	7.87451e-26	Macrophage Cell	0.154368
GADD45G	-2.03583	9.71597e-59	Macrophage Cell	0.243868		SREBF1	-2.43809	1.52108e-48	Macrophage Cell	0.184528		ENTPD2	-5.58982	3.54663e-34	Macrophage Cell	0.0207633		SLC2A4	-4.44	2.43483e-27	Macrophage Cell	0.0460708
TGM2	-2.19402	3.22296e-59	Macrophage Cell	0.218542		PDLIM3	-3.72689	3.60221e-51	Macrophage Cell	0.0755254		PELO	-2.05829	3.89847e-34	Macrophage Cell	0.240101		PLP1	-2.73301	1.06399e-26	Macrophage Cell	0.150411
TRIB2	-2.57296	5.54537e-60	Macrophage Cell	0.168059		ITGB8	-3.20608	4.96218e-51	Macrophage Cell	0.108361		PCDH17	-4.27105	6.19733e-35	Macrophage Cell	0.0517946		KHDRBS3	-2.60014	1.08696e-26	Macrophage Cell	0.164922
GFRA3	-2.99743	4.57119e-61	Macrophage Cell	0.125223		NGFR	-3.53632	1.40107e-51	Macrophage Cell	0.0861911		SNRK	-2.12743	2.60999e-34	Macrophage Cell	0.228865		S100A6	-2.13128	5.1896e-26	Macrophage Cell	0.228256
CDH2	-5.02566	2.43035e-63	Macrophage Cell	0.0306992		ACAP3	-2.76554	1.85576e-50	Macrophage Cell	0.147058		SOCS1	-2.17089	9.79476e-35	Macrophage Cell	0.222074		HHATL	-27.3478	2.73975e-29	Macrophage Cell	5.85445e-09
DAB2IP	-2.7049	1.13847e-60	Macrophage Cell	0.153371		MRVI1	-2.70597	1.00093e-51	Macrophage Cell	0.153258		CHL1	-3.87399	1.92317e-35	Macrophage Cell	0.0682046		C1QTNF1	-3.89685	1.06558e-28	Macrophage Cell	0.0671323
CLDN11	-2.7871	5.29172e-61	Macrophage Cell	0.144877		EFS	-3.3063	3.48685e-53	Macrophage Cell	0.101089		SHC4	-4.39021	1.78325e-36	Macrophage Cell	0.0476887		TSPAN5	-2.61812	1.47569e-27	Macrophage Cell	0.16288
NDUFA4L2	-2.45028	1.36736e-60	Macrophage Cell	0.182975		COL5A2	-3.19812	3.3919e-53	Macrophage Cell	0.108961		LAMA2	-4.37399	2.38123e-37	Macrophage Cell	0.0482279		LUZP2	-27.2978	1.5542e-29	Macrophage Cell	6.06111e-09
COBL	-3.2614	7.90124e-62	Macrophage Cell	0.104284		ESRRA	-2.60783	5.19377e-52	Macrophage Cell	0.164046		SLC35F1	-4.43473	1.51796e-37	Macrophage Cell	0.0462396		SLC1A3	-2.72947	6.73374e-28	Macrophage Cell	0.150781
SFRP4	-2.22463	1.76153e-60	Macrophage Cell	0.213953		SH3GL3	-27.393	3.06109e-56	Macrophage Cell	5.67411e-09		TSPAN11	-3.89855	1.36552e-37	Macrophage Cell	0.0670534		BMP7	-2.84384	4.486e-28	Macrophage Cell	0.13929
EBF1	-3.46052	1.9479e-62	Macrophage Cell	0.0908405		PLAU	-2.56182	2.11156e-52	Macrophage Cell	0.169362		GDPD5	-4.76082	4.52999e-38	Macrophage Cell	0.0368852		NAT14	-3.1209	2.42655e-28	Macrophage Cell	0.114952
SASH1	-2.44454	3.19376e-61	Macrophage Cell	0.183704		CLEC3B	-5.4607	3.51252e-57	Macrophage Cell	0.0227073		HSPA12A	-3.86211	1.71184e-38	Macrophage Cell	0.0687687		PRKCQ	-3.39221	1.06215e-28	Macrophage Cell	0.0952454
PLEKHA4	-2.26338	6.32975e-62	Macrophage Cell	0.208283		POLR2D	-2.86915	2.6944e-54	Macrophage Cell	0.136868		STARD13	-3.04149	2.23393e-38	Macrophage Cell	0.121456		CD9	-2.63283	7.61392e-27	Macrophage Cell	0.161227
STK32A	-2.78937	1.19215e-63	Macrophage Cell	0.144649		EBF1	-4.01542	1.0487e-56	Macrophage Cell	0.0618353		LTBP4	-4.10315	2.75231e-39	Macrophage Cell	0.0581875		F2R	-2.86181	2.31327e-28	Macrophage Cell	0.137565
SMOC1	-3.27653	9.65203e-65	Macrophage Cell	0.103197		PDGFRB	-3.29356	8.66701e-56	Macrophage Cell	0.101986		COL9A1	-4.42482	1.55998e-39	Macrophage Cell	0.0465582		CDH19	-3.90997	2.00184e-29	Macrophage Cell	0.0665247
BCR	-2.92814	2.66658e-64	Macrophage Cell	0.131384		FOXO1	-2.66183	4.54317e-54	Macrophage Cell	0.158019		PERP	-28.1188	6.47998e-40	Macrophage Cell	3.43089e-09		EPHA4	-2.86431	1.51147e-28	Macrophage Cell	0.137327
COL12A1	-2.80599	3.11122e-64	Macrophage Cell	0.142992		TPPP3	-3.61736	4.02817e-56	Macrophage Cell	0.0814826		MPZ	-3.19737	1.77344e-40	Macrophage Cell	0.109017		SCN7A	-2.88817	1.03711e-28	Macrophage Cell	0.135075
KCNS3	-3.40231	1.16643e-65	Macrophage Cell	0.0945805		GRIN3B	-5.15948	6.17462e-58	Macrophage Cell	0.0279796		ANGPTL7	-5.10421	5.16276e-42	Macrophage Cell	0.0290723		CSF1	-2.6288	1.34308e-28	Macrophage Cell	0.161679
SLC9A3R1	-2.20186	7.58678e-64	Macrophage Cell	0.217358		POU3F1	-3.24454	4.61243e-56	Macrophage Cell	0.10551		CD3D	-6.0502	5.26335e-42	Macrophage Cell	0.0150907		EBF1	-2.91911	4.18101e-29	Macrophage Cell	0.132209
QPCT	-2.49778	6.96489e-65	Macrophage Cell	0.177049		COL3A1	-2.75305	3.57509e-55	Macrophage Cell	0.148337		VIT	-4.5941	1.46973e-42	Macrophage Cell	0.0414036		TFPI	-2.44968	1.8007e-28	Macrophage Cell	0.183051
KCNK5	-2.97217	1.09261e-65	Macrophage Cell	0.127435		TTPAL	-3.22392	3.04641e-56	Macrophage Cell	0.107029		L1CAM	-28.4244	1.51179e-42	Macrophage Cell	2.77583e-09		PREX2	-2.9546	1.9186e-29	Macrophage Cell	0.128996
COL11A1	-3.22463	4.19382e-66	Macrophage Cell	0.106977		GAB1	-2.75187	2.33139e-55	Macrophage Cell	0.148458		SOX6	-5.03986	1.90746e-43	Macrophage Cell	0.0303983		CTHRC1	-2.96065	1.54987e-29	Macrophage Cell	0.128456
SIGIRR	-2.09287	1.85036e-64	Macrophage Cell	0.234414		CLDN11	-5.35564	2.23179e-59	Macrophage Cell	0.0244225		TSPAN13	-3.93781	7.11401e-44	Macrophage Cell	0.0652533		STC1	-3.3084	4.62593e-30	Macrophage Cell	0.100942
MYL9	-2.20257	4.59933e-64	Macrophage Cell	0.21725		MPPED2	-3.95102	2.82624e-58	Macrophage Cell	0.0646585		GAP43	-5.92875	3.6348e-44	Macrophage Cell	0.0164161		GJA4	-4.75606	2.7941e-31	Macrophage Cell	0.037007
NPPC	-3.86179	2.11969e-68	Macrophage Cell	0.0687839		FAM102A	-3.16461	4.01023e-57	Macrophage Cell	0.111521		CST6	-5.97854	2.27035e-44	Macrophage Cell	0.0158591		THBS4	-4.57957	4.1063e-31	Macrophage Cell	0.0418226
NCAM2	-3.2689	1.26959e-67	Macrophage Cell	0.103744		PRADC1	-3.25322	1.0818e-57	Macrophage Cell	0.104878		SFRP2	-5.87002	4.3077e-45	Macrophage Cell	0.0170981		ENDOD1	-2.50678	1.23696e-29	Macrophage Cell	0.175948
S100B	-2.19814	2.80018e-66	Macrophage Cell	0.217919		PGF	-27.6713	4.73206e-62	Macrophage Cell	4.67843e-09		CNTN4	-5.19598	2.86422e-45	Macrophage Cell	0.0272807		GJB6	-3.4962	1.94476e-31	Macrophage Cell	0.0886215
F2R	-3.14687	5.83962e-69	Macrophage Cell	0.112901		DCT	-27.9836	2.68876e-62	Macrophage Cell	3.76781e-09		MMP2	-2.3959	2.95045e-44	Macrophage Cell	0.190003		INSC	-3.49373	1.56366e-31	Macrophage Cell	0.0887731
SORCS1	-3.10655	3.24781e-69	Macrophage Cell	0.116101		EPS8L1	-3.34903	1.13257e-59	Macrophage Cell	0.0981392		PREX2	-4.39199	3.31204e-46	Macrophage Cell	0.04763		PAX3	-3.35312	1.65604e-31	Macrophage Cell	0.097861
TOX2	-2.87161	9.31437e-69	Macrophage Cell	0.136635		CNN1	-3.69916	1.69936e-61	Macrophage Cell	0.0769914		PDGFA	-4.73504	6.47008e-47	Macrophage Cell	0.0375502		CEMIP	-3.70325	7.11957e-32	Macrophage Cell	0.0767732
ACTA2	-2.36904	4.31275e-67	Macrophage Cell	0.193574		SERPINF1	-2.74735	6.00551e-59	Macrophage Cell	0.148924		CITED1	-5.20724	1.56117e-47	Macrophage Cell	0.0270686		S100A1	-2.69963	1.4007e-29	Macrophage Cell	0.153932
IL13RA2	-2.67717	4.27843e-70	Macrophage Cell	0.156348		BCHE	-3.67294	1.4019e-62	Macrophage Cell	0.0784032		FADS3	-3.33771	7.10026e-48	Macrophage Cell	0.0989118		MEGF6	-27.4367	5.44252e-33	Macrophage Cell	5.50463e-09
ECE1	-2.51805	3.33452e-70	Macrophage Cell	0.174579		MEGF9	-2.90691	5.24665e-62	Macrophage Cell	0.133331		GADD45G	-2.43471	1.55757e-46	Macrophage Cell	0.18496		OPTN	-2.68886	9.90896e-31	Macrophage Cell	0.155086
MGARP	-2.82888	3.66879e-71	Macrophage Cell	0.140742		ENTPD2	-27.7063	1.24997e-66	Macrophage Cell	4.5665e-09		GFRA2	-5.26045	2.49805e-48	Macrophage Cell	0.0260884		VEGFA	-2.64396	1.02814e-30	Macrophage Cell	0.159989
TEF	-2.57159	1.04885e-70	Macrophage Cell	0.168219		BMP5	-3.77613	2.48684e-65	Macrophage Cell	0.0729912		SCN7A	-3.74296	1.72771e-48	Macrophage Cell	0.0746888		SMTN	-2.63264	4.36892e-31	Macrophage Cell	0.161248
ITGB4	-2.52177	1.10008e-70	Macrophage Cell	0.174129		COL16A1	-3.81865	1.58243e-65	Macrophage Cell	0.0708714		CERS4	-4.48695	6.72323e-49	Macrophage Cell	0.0445956		ENG	-2.55583	5.79238e-31	Macrophage Cell	0.170067
TUBB2B	-3.25184	3.72647e-72	Macrophage Cell	0.104978		ENPP3	-27.7397	4.33071e-68	Macrophage Cell	4.46203e-09		GADD45B	-2.55218	1.31954e-46	Macrophage Cell	0.170498		RNF182	-4.63768	1.23573e-33	Macrophage Cell	0.0401715
DCN	-2.31474	1.62376e-70	Macrophage Cell	0.200999		KALRN	-3.0955	2.19456e-65	Macrophage Cell	0.116993		PRIMA1	-4.84762	4.60228e-50	Macrophage Cell	0.0347314		TNFRSF11B	-4.02759	3.16765e-33	Macrophage Cell	0.0613161
HPGD	-2.43841	1.36384e-71	Macrophage Cell	0.184487		SFRP4	-2.9173	1.72892e-65	Macrophage Cell	0.132375		ITGBL1	-5.30311	3.44943e-50	Macrophage Cell	0.0253283		ARL4A	-2.57691	5.03184e-31	Macrophage Cell	0.1676
SERPINH1	-2.33969	5.74152e-72	Macrophage Cell	0.197552		SULF1	-3.35705	1.24474e-67	Macrophage Cell	0.0975951		IFIT1	-2.71517	1.28091e-49	Macrophage Cell	0.152283		TGM2	-2.60291	3.22938e-31	Macrophage Cell	0.164606
NTN4	-3.29239	1.57343e-75	Macrophage Cell	0.102068		MISP	-27.7282	2.68672e-71	Macrophage Cell	4.49751e-09		STMN1	-2.52155	4.76907e-49	Macrophage Cell	0.174156		TRPM1	-2.62641	1.44613e-31	Macrophage Cell	0.161947
CD82	-2.41407	1.14889e-73	Macrophage Cell	0.187626		SOX6	-3.65366	1.28457e-68	Macrophage Cell	0.0794583		ASAP2	-2.93087	2.17628e-50	Macrophage Cell	0.131135		TOX2	-27.6347	1.46714e-34	Macrophage Cell	4.7988e-09
EFS	-3.12356	1.90985e-75	Macrophage Cell	0.11474		TRIM9	-27.9071	1.18837e-72	Macrophage Cell	3.97315e-09		PCSK9	-5.27708	4.55411e-51	Macrophage Cell	0.0257894		NGF	-4.10068	6.93186e-34	Macrophage Cell	0.0582871
HILPDA	-2.29832	9.58395e-74	Macrophage Cell	0.2033		SYNM	-3.40557	1.61127e-69	Macrophage Cell	0.0943673		TESC	-6.24317	1.52902e-51	Macrophage Cell	0.0132014		ARHGAP10	-2.63606	6.05863e-32	Macrophage Cell	0.160867
PRSS35	-3.64922	1.59053e-77	Macrophage Cell	0.0797028		FST	-27.9635	6.22506e-73	Macrophage Cell	3.82072e-09		TPPP3	-6.06046	6.55387e-52	Macrophage Cell	0.0149837		KALRN	-3.39984	2.62e-33	Macrophage Cell	0.0947428
VGLL3	-3.15071	4.96233e-77	Macrophage Cell	0.112601		TSPAN15	-4.02853	4.43577e-73	Macrophage Cell	0.0612764		B4GALT5	-2.66959	3.25471e-51	Macrophage Cell	0.157171		ECE1	-2.58918	5.96744e-32	Macrophage Cell	0.166181
TPM1	-2.50117	1.08359e-74	Macrophage Cell	0.176633		NPDC1	-4.12582	4.83257e-74	Macrophage Cell	0.0572801		ATF3	-2.68542	7.7126e-50	Macrophage Cell	0.155457		KCNE4	-3.09146	3.46358e-33	Macrophage Cell	0.117321
AKNAD1	-5.19868	1.36686e-81	Macrophage Cell	0.0272297		GADD45A	-2.90077	5.56112e-69	Macrophage Cell	0.1339		CDH19	-3.65118	1.04138e-52	Macrophage Cell	0.0795947		TSPAN10	-2.85348	8.35859e-33	Macrophage Cell	0.138362
ETS1	-2.77064	6.14045e-78	Macrophage Cell	0.146539		PRRG4	-27.8419	8.36935e-77	Macrophage Cell	4.15665e-09		CAPN5	-5.49387	6.85135e-55	Macrophage Cell	0.0221911		FRAS1	-3.21403	1.54224e-33	Macrophage Cell	0.107766
SOX2	-2.94803	1.06482e-78	Macrophage Cell	0.129585		CDKN2B	-2.93836	2.56028e-70	Macrophage Cell	0.130457		COL16A1	-4.42206	4.51833e-56	Macrophage Cell	0.0466474		ASPN	-2.95899	1.07533e-33	Macrophage Cell	0.128604
TNFRSF19	-3.8323	7.52404e-81	Macrophage Cell	0.070204		EDNRB	-3.51016	7.98436e-74	Macrophage Cell	0.0877683		JUP	-3.21975	6.82189e-56	Macrophage Cell	0.107339		FN1	-2.68028	3.40092e-33	Macrophage Cell	0.156011
EDNRA	-2.94036	1.66417e-79	Macrophage Cell	0.130276		TGFA	-27.8604	1.67417e-77	Macrophage Cell	4.10376e-09		DKK2	-4.9981	7.3383e-57	Macrophage Cell	0.0312912		CDH2	-3.78573	6.00516e-35	Macrophage Cell	0.0725071
PDGFRB	-2.67944	5.08193e-79	Macrophage Cell	0.156102		ARL4A	-3.44905	8.86184e-74	Macrophage Cell	0.0915659		FIGN	-6.39197	7.24039e-57	Macrophage Cell	0.0119076		BDNF	-3.26942	1.52631e-34	Macrophage Cell	0.103707
DES	-2.46008	6.23182e-78	Macrophage Cell	0.181736		BCAS1	-27.8793	1.07241e-78	Macrophage Cell	4.05046e-09		THBS1	-3.76038	9.59319e-58	Macrophage Cell	0.0737924		PPP1R12B	-2.72367	4.07777e-34	Macrophage Cell	0.151389
CERS4	-2.53472	5.38302e-80	Macrophage Cell	0.172573		SOX9	-4.01831	5.18057e-77	Macrophage Cell	0.0617119		PRSS35	-6.48582	7.59894e-58	Macrophage Cell	0.0111577		PDE4D	-3.07158	5.40647e-35	Macrophage Cell	0.118949
MPZ	-2.66291	1.03088e-80	Macrophage Cell	0.157901		PPP1R12B	-3.00818	1.06587e-72	Macrophage Cell	0.124293		ENO3	-2.67839	3.24731e-56	Macrophage Cell	0.156216		PDLIM3	-3.88236	1.13214e-36	Macrophage Cell	0.0678099
CNP	-2.31533	6.35591e-80	Macrophage Cell	0.200917		AFAP1L2	-3.85474	2.73672e-76	Macrophage Cell	0.0691206		PLP1	-3.58866	3.45523e-59	Macrophage Cell	0.08312		CDA	-4.87088	1.02869e-37	Macrophage Cell	0.0341759
ARHGEF10	-2.89182	4.37247e-82	Macrophage Cell	0.134734		LUM	-3.06055	3.75555e-74	Macrophage Cell	0.119862		FOXO1	-2.75524	5.38004e-58	Macrophage Cell	0.148112		SEMA3C	-3.66248	1.73845e-36	Macrophage Cell	0.0789737
STXBP1	-3.06047	4.23169e-83	Macrophage Cell	0.119869		FBLN1	-4.20937	1.9177e-79	Macrophage Cell	0.0540573		TSPAN15	-4.77383	3.81266e-60	Macrophage Cell	0.036554		GAP43	-4.85358	7.67148e-38	Macrophage Cell	0.034588
ISLR	-2.61138	8.17558e-83	Macrophage Cell	0.163642		TUBA1A	-3.0722	1.75211e-73	Macrophage Cell	0.118899		DDIT4	-2.70326	1.35285e-58	Macrophage Cell	0.153545		SDK2	-3.52615	4.73922e-37	Macrophage Cell	0.0868009
PDK4	-2.49805	2.3669e-82	Macrophage Cell	0.177015		RHBDF1	-4.59641	6.42202e-83	Macrophage Cell	0.0413375		CD82	-3.0243	1.99237e-60	Macrophage Cell	0.122912		GPR143	-3.54415	8.35777e-38	Macrophage Cell	0.0857241
ITIH5	-2.95362	5.33453e-84	Macrophage Cell	0.129084		PDGFRA	-3.87331	3.42185e-83	Macrophage Cell	0.0682368		SERINC2	-5.4875	3.59951e-62	Macrophage Cell	0.0222894		SCN8A	-3.35972	1.96861e-37	Macrophage Cell	0.0974144
VCAM1	-2.73962	1.29712e-83	Macrophage Cell	0.149724		BMP3	-3.55825	8.9616e-83	Macrophage Cell	0.0848906		CYTL1	-3.83304	4.06522e-62	Macrophage Cell	0.0701683		SRPX	-3.3486	9.48513e-38	Macrophage Cell	0.0981683
EFNA5	-3.39969	3.25158e-86	Macrophage Cell	0.0947527		IFI27	-3.50364	1.00838e-82	Macrophage Cell	0.0881656		ARHGEF26	-5.65454	9.88719e-63	Macrophage Cell	0.0198524		TMEM100	-3.04512	1.3373e-37	Macrophage Cell	0.121151
SCARA3	-3.03828	2.47326e-85	Macrophage Cell	0.121727		COBL	-28.1362	4.46359e-88	Macrophage Cell	3.38968e-09		ACKR3	-3.06075	7.09258e-62	Macrophage Cell	0.119845		PLSCR4	-2.82626	4.78082e-37	Macrophage Cell	0.140998
NNMT	-2.39742	2.69239e-83	Macrophage Cell	0.189804		GPM6A	-4.63663	4.75909e-87	Macrophage Cell	0.0402007		NGF	-6.42021	8.73534e-63	Macrophage Cell	0.0116768		MGLL	-2.85802	1.64557e-36	Macrophage Cell	0.137927
HELZ2	-2.66462	2.97169e-85	Macrophage Cell	0.157713		ECM1	-3.11834	5.91859e-81	Macrophage Cell	0.115156		EMP1	-3.44278	1.20261e-62	Macrophage Cell	0.0919647		LGI4	-3.20601	2.41081e-38	Macrophage Cell	0.108367
LRRTM1	-4.71837	3.41673e-91	Macrophage Cell	0.0379865		TNFRSF19	-3.95932	1.50422e-86	Macrophage Cell	0.0642874		NRN1	-4.5249	7.57773e-64	Macrophage Cell	0.0434378		ST3GAL5	-2.93894	9.79489e-38	Macrophage Cell	0.130404
TFPI2	-2.96455	4.33402e-87	Macrophage Cell	0.12811		EDN3	-3.94214	7.5763e-87	Macrophage Cell	0.0650575		COL5A2	-4.57871	7.27622e-64	Macrophage Cell	0.0418477		MMP2	-2.90474	6.17108e-38	Macrophage Cell	0.133532
FADS3	-2.47948	4.2649e-86	Macrophage Cell	0.179309		SERPINH1	-3.62306	1.38458e-85	Macrophage Cell	0.0811615		MGST1	-4.81893	7.15638e-64	Macrophage Cell	0.035429		CISH	-3.1422	1.78408e-38	Macrophage Cell	0.113267
TFPI	-2.90464	4.81075e-90	Macrophage Cell	0.133541		ARAP2	-3.13754	3.27787e-82	Macrophage Cell	0.113634		FBLN2	-4.56941	3.14351e-64	Macrophage Cell	0.0421182		KCNMB4	-27.8489	1.29542e-41	Macrophage Cell	4.13657e-09
CLGN	-3.53068	1.84067e-92	Macrophage Cell	0.0865287		S100A2	-3.13059	2.22856e-82	Macrophage Cell	0.114182		ANK3	-4.81298	2.52548e-64	Macrophage Cell	0.0355753		LRRC32	-4.9707	2.52438e-41	Macrophage Cell	0.0318912
PLEKHB1	-2.68082	3.67068e-90	Macrophage Cell	0.155952		ACP5	-3.25511	2.33949e-83	Macrophage Cell	0.10474		PPP1R12A	-2.93809	1.27615e-60	Macrophage Cell	0.130481		CERS4	-2.82546	1.84353e-37	Macrophage Cell	0.141076
MGLL	-2.42453	2.03092e-89	Macrophage Cell	0.18627		ACKR3	-4.77735	2.4737e-91	Macrophage Cell	0.0364647		SASH1	-2.93396	3.62185e-64	Macrophage Cell	0.130855		ADAMTS4	-3.44918	6.12284e-40	Macrophage Cell	0.0915571
DMKN	-2.94611	3.76505e-92	Macrophage Cell	0.129758		P2RY2	-5.01405	6.04652e-92	Macrophage Cell	0.0309472		SYT1	-5.8372	1.29036e-65	Macrophage Cell	0.0174915		TEF	-2.839	7.69393e-38	Macrophage Cell	0.139758
ABCA9	-3.89277	1.24625e-95	Macrophage Cell	0.0673222		BDNF	-5.11348	1.21598e-92	Macrophage Cell	0.0288861		EDNRA	-5.2373	5.60054e-66	Macrophage Cell	0.0265104		PLEKHA4	-3.18104	8.40785e-40	Macrophage Cell	0.110258
S100A6	-2.54276	1.02165e-88	Macrophage Cell	0.171614		NPPC	-6.14483	6.78125e-95	Macrophage Cell	0.0141326		IGFBP3	-5.70221	5.75173e-66	Macrophage Cell	0.0192072		ENHO	-2.86873	7.18031e-39	Macrophage Cell	0.136907
PCBP4	-2.8562	3.91048e-94	Macrophage Cell	0.138102		CHRM3	-3.71535	5.75062e-90	Macrophage Cell	0.0761321		SEMA3C	-4.11586	2.02562e-66	Macrophage Cell	0.0576771		NNMT	-4.41018	9.8869e-43	Macrophage Cell	0.0470331
ASPH	-2.53276	6.03647e-92	Macrophage Cell	0.172808		EPHA4	-3.53496	7.23033e-90	Macrophage Cell	0.086272		BMP5	-4.92762	2.72748e-67	Macrophage Cell	0.0328578		NTN4	-3.43441	4.14861e-41	Macrophage Cell	0.0924995
TFAP2A	-2.86542	7.35057e-96	Macrophage Cell	0.137221		BLCAP	-3.36673	5.59249e-89	Macrophage Cell	0.0969423		S100B	-3.7848	5.1385e-68	Macrophage Cell	0.0725543		PTGES	-3.08851	3.33841e-40	Macrophage Cell	0.117562
VSTM4	-2.9701	5.55381e-97	Macrophage Cell	0.127617		COL18A1	-3.41683	2.7259e-91	Macrophage Cell	0.0936333		FOXJ1	-6.77069	2.3665e-68	Macrophage Cell	0.00915838		HGF	-2.96903	4.06624e-40	Macrophage Cell	0.127712
FMO2	-3.05209	1.10002e-97	Macrophage Cell	0.120567		SCGB3A1	-4.60571	2.09454e-98	Macrophage Cell	0.0410718		TRIB2	-3.21715	3.42079e-69	Macrophage Cell	0.107533		IL17RC	-3.05834	8.49781e-41	Macrophage Cell	0.120046
SYTL2	-3.02463	8.72047e-98	Macrophage Cell	0.122884		CHMP4C	-28.2908	4.13282e-101	Macrophage Cell	3.04523e-09		DKK3	-5.7537	2.14784e-70	Macrophage Cell	0.0185338		ITGA1	-3.47375	5.51399e-42	Macrophage Cell	0.0900112
SLC2A1	-2.64671	3.53472e-96	Macrophage Cell	0.159683		TEF	-3.84958	6.75883e-96	Macrophage Cell	0.0693685		ARL4A	-3.10965	2.91985e-69	Macrophage Cell	0.115852		PI16	-3.19984	2.92897e-41	Macrophage Cell	0.108831
PPP1R12A	-2.76302	3.35666e-94	Macrophage Cell	0.147315		MFGE8	-3.92361	1.25004e-96	Macrophage Cell	0.0658983		ALDH1A1	-3.08059	2.88393e-66	Macrophage Cell	0.118209		VCAN	-3.41693	3.79341e-42	Macrophage Cell	0.093627
SLC35F1	-3.29668	1.00421e-99	Macrophage Cell	0.101765		ARHGEF16	-28.3466	1.104e-102	Macrophage Cell	2.92979e-09		NCALD	-4.96052	7.5577e-73	Macrophage Cell	0.032117		BMP3	-3.48179	2.98048e-42	Macrophage Cell	0.0895109
MATN2	-2.97982	2.04447e-98	Macrophage Cell	0.126761		NDRG1	-3.28224	7.93471e-92	Macrophage Cell	0.102789		LRRC4C	-3.71253	1.96704e-72	Macrophage Cell	0.0762811		PIK3IP1	-3.38591	7.63303e-42	Macrophage Cell	0.095662
ASAP2	-3.12446	5.36293e-99	Macrophage Cell	0.114668		CD9	-3.81686	2.12835e-91	Macrophage Cell	0.0709596		ENHO	-5.35213	7.35854e-74	Macrophage Cell	0.024482		FBLN2	-3.48752	1.47387e-42	Macrophage Cell	0.0891562
BCHE	-4.10675	3.01921e-103	Macrophage Cell	0.0580422		HS3ST1	-4.65082	1.69179e-105	Macrophage Cell	0.0398075		FLRT3	-5.38805	3.20509e-74	Macrophage Cell	0.0238801		SYTL2	-3.25506	6.15181e-42	Macrophage Cell	0.104744
L1CAM	-3.01483	1.95529e-99	Macrophage Cell	0.123722		BGN	-3.93684	1.94534e-110	Macrophage Cell	0.0652968		SPRY1	-4.24741	1.28969e-74	Macrophage Cell	0.0526505		PTGIR	-4.06558	6.85572e-44	Macrophage Cell	0.0597225
NPDC1	-2.98626	1.29675e-99	Macrophage Cell	0.126196		COL1A2	-3.59085	4.18208e-106	Macrophage Cell	0.0829937		ME1	-4.61333	4.26571e-76	Macrophage Cell	0.0408554		SPRY1	-2.91968	1.14284e-40	Macrophage Cell	0.132157
TAGLN	-2.87617	1.07677e-95	Macrophage Cell	0.136203		LLGL2	-5.3805	4.23207e-118	Macrophage Cell	0.0240053		NPY	-4.9132	5.73374e-77	Macrophage Cell	0.0331879		IGFBP2	-2.96786	1.44836e-41	Macrophage Cell	0.127816
RHBDF1	-3.6762	3.20437e-104	Macrophage Cell	0.0782263		TAGLN	-3.74485	1.48205e-111	Macrophage Cell	0.0745913		ETS1	-3.36553	5.79897e-77	Macrophage Cell	0.0970231		GFRA2	-3.15984	1.29017e-42	Macrophage Cell	0.11189
IRF1	-2.92985	9.88386e-97	Macrophage Cell	0.131229		COL1A1	-4.14577	2.03962e-116	Macrophage Cell	0.0564935		CHGB	-5.43818	2.77305e-78	Macrophage Cell	0.0230645		EDNRA	-3.5432	1.79507e-44	Macrophage Cell	0.085781
MYOC	-2.9227	6.5562e-97	Macrophage Cell	0.13188		TUBB2B	-3.58987	2.92936e-108	Macrophage Cell	0.0830505		RERGL	-4.51405	8.19371e-81	Macrophage Cell	0.0437658		SLC2A1	-3.00362	5.39685e-42	Macrophage Cell	0.124687
PPP1R12C	-2.55306	6.37102e-99	Macrophage Cell	0.170394		CAPN5	-4.42661	1.74417e-122	Macrophage Cell	0.0465006		PCP4	-3.39492	2.64259e-76	Macrophage Cell	0.0950665		ID4	-3.29051	3.64121e-44	Macrophage Cell	0.102202
SLC44A2	-2.69425	7.93547e-102	Macrophage Cell	0.154508		ITPR3	-4.06846	5.39063e-120	Macrophage Cell	0.0596034		ADGRD1	-7.02357	3.51143e-82	Macrophage Cell	0.00768588		EFS	-3.34994	4.02619e-44	Macrophage Cell	0.098077
AFAP1L2	-4.58241	1.27955e-110	Macrophage Cell	0.0417405		SEMA3C	-4.01415	8.34618e-121	Macrophage Cell	0.0618899		ADM	-3.23402	4.92115e-81	Macrophage Cell	0.106283		MEGF9	-3.62296	3.16639e-45	Macrophage Cell	0.0811669
INSC	-4.02058	5.67468e-109	Macrophage Cell	0.0616148		TTYH1	-5.48891	5.61762e-130	Macrophage Cell	0.0222675		PLOD2	-5.19775	6.35918e-84	Macrophage Cell	0.0272472		FAM181B	-4.13843	1.31015e-46	Macrophage Cell	0.0567817
FLRT3	-3.80713	2.99953e-108	Macrophage Cell	0.0714397		BCR	-5.10281	7.65395e-129	Macrophage Cell	0.0291004		NID2	-5.98541	8.58871e-84	Macrophage Cell	0.0157839		SNCA	-3.61742	9.43556e-48	Macrophage Cell	0.0814792
ARHGEF26	-3.06007	3.28091e-105	Macrophage Cell	0.119902		FBLN2	-4.33304	2.00256e-125	Macrophage Cell	0.0496165		CCSER1	-3.85178	6.21485e-85	Macrophage Cell	0.0692627		VSTM4	-3.54124	1.80029e-47	Macrophage Cell	0.0858977
FOXJ1	-3.79421	1.29357e-108	Macrophage Cell	0.0720823		PDGFA	-4.73704	2.43058e-128	Macrophage Cell	0.037498		DDX58	-3.21679	1.91395e-83	Macrophage Cell	0.107559		FLRT1	-3.48644	1.33083e-47	Macrophage Cell	0.0892229
VIT	-4.59013	2.42636e-112	Macrophage Cell	0.0415178		DAB2IP	-5.1521	2.13634e-131	Macrophage Cell	0.0281231		PI16	-6.36855	2.71588e-86	Macrophage Cell	0.0121025		SYNM	-3.84914	5.14907e-49	Macrophage Cell	0.0693893
C7	-3.69058	1.0501e-110	Macrophage Cell	0.0774504		ANK3	-4.24414	5.16106e-126	Macrophage Cell	0.0527698		SCARA3	-5.71381	9.894e-89	Macrophage Cell	0.0190534		PLOD2	-3.74361	1.40204e-49	Macrophage Cell	0.0746552
TMEM100	-3.55853	3.82369e-111	Macrophage Cell	0.0848741		ADAMTS1	-4.19468	1.58987e-127	Macrophage Cell	0.0546105		TFAP2A	-4.73743	2.36e-90	Macrophage Cell	0.037488		TRIM63	-4.60134	1.1907e-51	Macrophage Cell	0.0411963
NEGR1	-3.23506	2.01828e-109	Macrophage Cell	0.106206		ALDH1A3	-4.35581	3.42778e-132	Macrophage Cell	0.0488394		NAV2	-5.14667	2.02025e-90	Macrophage Cell	0.0282292		TMOD2	-3.87602	5.84468e-50	Macrophage Cell	0.0681087
RARRES1	-2.69609	1.36279e-105	Macrophage Cell	0.15431		PDE4D	-4.80821	1.35153e-135	Macrophage Cell	0.0356932		ITIH5	-4.69832	1.52925e-92	Macrophage Cell	0.0385182		SGIP1	-3.74441	8.73239e-50	Macrophage Cell	0.074614
ITGBL1	-3.55193	2.48793e-111	Macrophage Cell	0.0852635		CISH	-4.34826	1.63085e-132	Macrophage Cell	0.0490958		WIF1	-5.01437	2.43944e-93	Macrophage Cell	0.0309403		FLRT2	-3.24398	4.61942e-48	Macrophage Cell	0.105552
ENDOD1	-2.82075	7.96696e-108	Macrophage Cell	0.141537		B4GALT5	-3.80471	9.46001e-126	Macrophage Cell	0.0715594		RBP4	-5.73715	6.23391e-94	Macrophage Cell	0.0187475		STEAP4	-3.46127	5.04937e-49	Macrophage Cell	0.0907933
FAM102A	-2.99075	5.18911e-109	Macrophage Cell	0.125804		CRIP2	-5.09079	1.38492e-142	Macrophage Cell	0.029344		PDGFRA	-3.28293	1.38083e-90	Macrophage Cell	0.10274		SGCD	-4.04417	4.17559e-51	Macrophage Cell	0.0606155
SPOCK1	-3.70961	6.23002e-115	Macrophage Cell	0.0764355		SPARCL1	-3.90054	5.45559e-129	Macrophage Cell	0.0669606		NRXN1	-5.02203	2.00603e-95	Macrophage Cell	0.0307764		VGLL3	-28.2553	1.85576e-53	Macrophage Cell	3.121e-09
POU3F1	-4.24285	1.12977e-117	Macrophage Cell	0.0528173		OPTN	-3.97661	3.67037e-134	Macrophage Cell	0.0635214		CNTFR	-5.80859	4.72316e-96	Macrophage Cell	0.0178418		NTRK3	-3.48661	1.97761e-49	Macrophage Cell	0.0892128
ENO3	-2.82315	7.36983e-110	Macrophage Cell	0.141302		S100A6	-4.91687	2.88108e-120	Macrophage Cell	0.0331035		FGF7	-6.26683	2.72375e-96	Macrophage Cell	0.0129866		GPM6A	-3.58966	2.4337e-50	Macrophage Cell	0.0830624
NGFR	-3.29676	1.62269e-113	Macrophage Cell	0.10176		ITM2A	-4.56224	9.30328e-148	Macrophage Cell	0.0423282		COL1A1	-7.15091	4.06444e-98	Macrophage Cell	0.00703657		COL12A1	-3.29396	2.19008e-49	Macrophage Cell	0.101957
COL3A1	-3.25969	3.57481e-113	Macrophage Cell	0.104408		S100A9	-5.9696	2.1979e-155	Macrophage Cell	0.0159577		SYTL2	-5.50337	2.69333e-100	Macrophage Cell	0.0220456		HMCN1	-3.53244	8.82942e-51	Macrophage Cell	0.0864232
FGF7	-2.94771	2.64242e-112	Macrophage Cell	0.129614		PLAT	-4.39085	8.4701e-147	Macrophage Cell	0.0476674		STXBP1	-5.55129	1.09795e-102	Macrophage Cell	0.0213253		CITED1	-3.4543	5.27158e-51	Macrophage Cell	0.0912333
TRDN	-3.41697	4.03739e-115	Macrophage Cell	0.0936244		TPM1	-4.02498	4.17562e-132	Macrophage Cell	0.0614271		C1QTNF1	-4.53591	4.80735e-104	Macrophage Cell	0.0431076		SPOCK2	-3.69262	1.93735e-53	Macrophage Cell	0.0773411
CRIP2	-2.86968	1.51974e-112	Macrophage Cell	0.136817		TGM2	-4.63326	2.61749e-150	Macrophage Cell	0.0402949		BCR	-5.91205	9.69314e-106	Macrophage Cell	0.0166071		SOX9	-3.49693	1.06151e-52	Macrophage Cell	0.0885767
SOSTDC1	-3.05965	4.13896e-115	Macrophage Cell	0.119937		AQP5	-6.01047	1.36305e-158	Macrophage Cell	0.015512		IGFBP6	-3.70355	6.91699e-98	Macrophage Cell	0.0767574		FGFR3	-3.41167	1.59097e-52	Macrophage Cell	0.0939689
PMP22	-2.8452	3.4284e-111	Macrophage Cell	0.139158		PRSS23	-4.4628	8.99157e-150	Macrophage Cell	0.0453484		EFS	-29.8468	3.50271e-106	Macrophage Cell	1.03566e-09		PYGM	-3.64749	7.1526e-54	Macrophage Cell	0.0797986
COL4A1	-3.16251	2.98668e-117	Macrophage Cell	0.111684		NBEAL2	-4.65826	1.22974e-154	Macrophage Cell	0.0396027		NOVA1	-6.4704	9.32921e-109	Macrophage Cell	0.0112776		TYR	-3.54133	1.1434e-53	Macrophage Cell	0.0858923
PPP1R1B	-3.23804	5.43088e-119	Macrophage Cell	0.105987		LTBP4	-4.07953	5.10622e-146	Macrophage Cell	0.0591479		PPP1R12C	-3.63133	4.91715e-109	Macrophage Cell	0.0806977		COL6A3	-3.6163	1.94958e-54	Macrophage Cell	0.0815428
PERP	-2.85031	3.52796e-117	Macrophage Cell	0.138666		ANKRD37	-4.23666	8.19136e-150	Macrophage Cell	0.0530443		TNNT1	-4.90496	6.98533e-115	Macrophage Cell	0.0333781		TNFRSF19	-3.52229	1.10904e-54	Macrophage Cell	0.0870332
SEMA3C	-3.08135	8.9226e-123	Macrophage Cell	0.118146		MLPH	-4.68994	2.24861e-157	Macrophage Cell	0.0387425		SULF1	-5.3727	4.55953e-116	Macrophage Cell	0.0241355		DDIT4	-3.44791	6.1682e-55	Macrophage Cell	0.0916382
ALDH1A3	-3.42659	1.0633e-125	Macrophage Cell	0.0930022		PLCB4	-4.08516	4.73194e-146	Macrophage Cell	0.0589173		CXXC5	-4.86557	1.12773e-116	Macrophage Cell	0.0343019		MLPH	-3.53448	8.05686e-56	Macrophage Cell	0.086301
PYGM	-3.11213	2.41379e-123	Macrophage Cell	0.115653		CDH1	-29.156	2.38353e-166	Macrophage Cell	1.67176e-09		TUBA1A	-3.84709	3.40842e-108	Macrophage Cell	0.0694879		ACTA2	-3.42291	5.70302e-54	Macrophage Cell	0.0932395
CHL1	-2.98887	2.39512e-122	Macrophage Cell	0.125968		OGN	-4.14884	6.87207e-148	Macrophage Cell	0.0563733		ITGA1	-5.91007	9.53138e-122	Macrophage Cell	0.01663		PLAT	-3.34879	3.39376e-55	Macrophage Cell	0.0981552
HSPA12A	-3.32581	2.78978e-125	Macrophage Cell	0.0997311		VIT	-29.3726	2.03956e-171	Macrophage Cell	1.43867e-09		CEMIP	-6.24652	4.3663e-123	Macrophage Cell	0.0131708		HSPB1	-3.83128	1.04006e-51	Macrophage Cell	0.0702536
MYLK	-3.16969	1.13114e-117	Macrophage Cell	0.11113		SLC9A3R1	-4.04458	1.3964e-146	Macrophage Cell	0.0605983		TENM3	-6.28112	1.46059e-126	Macrophage Cell	0.0128586		SLC26A7	-3.82672	3.7151e-59	Macrophage Cell	0.0704764
NCAM1	-3.06553	1.60856e-123	Macrophage Cell	0.119449		SOSTDC1	-6.85882	5.22306e-174	Macrophage Cell	0.00861565		COL3A1	-5.20519	2.65306e-127	Macrophage Cell	0.027107		NDRG1	-3.39656	3.34253e-56	Macrophage Cell	0.0949586
LTBP4	-2.85021	6.94067e-121	Macrophage Cell	0.138676		PTN	-5.03849	1.83541e-170	Macrophage Cell	0.0304274		KCNE4	-6.33603	1.97151e-129	Macrophage Cell	0.0123784		RGS16	-3.57923	8.72754e-59	Macrophage Cell	0.0836653
PRIMA1	-3.10704	3.73136e-124	Macrophage Cell	0.116061		SPOCK1	-5.01552	1.53946e-172	Macrophage Cell	0.0309155		MET	-5.22656	5.16472e-130	Macrophage Cell	0.0267085		MFAP5	-3.74224	6.00521e-61	Macrophage Cell	0.0747266
ART3	-3.21324	6.11713e-126	Macrophage Cell	0.107825		EFNA5	-5.28853	7.70986e-175	Macrophage Cell	0.0255856		CADM2	-6.30507	1.41779e-130	Macrophage Cell	0.012647		PLCB4	-3.44377	1.29057e-58	Macrophage Cell	0.0919011
EPAS1	-2.8686	3.78796e-122	Macrophage Cell	0.136919		AREG	-4.30301	2.32779e-149	Macrophage Cell	0.0506599		CTSK	-3.84863	3.96141e-123	Macrophage Cell	0.069414		SOSTDC1	-3.7296	3.01505e-61	Macrophage Cell	0.0753838
RXRG	-4.01126	1.13979e-132	Macrophage Cell	0.0620142		ASPH	-4.35923	2.02624e-146	Macrophage Cell	0.0487238		SFRP4	-5.09822	1.04143e-138	Macrophage Cell	0.0291933		THSD7A	-4.17993	2.29026e-64	Macrophage Cell	0.0551715
NRXN3	-3.80258	5.94236e-132	Macrophage Cell	0.0716652		CNTN4	-4.94887	7.43028e-180	Macrophage Cell	0.0323774		APOD	-4.34933	3.8854e-120	Macrophage Cell	0.0490592		FIGN	-5.74467	5.69686e-68	Macrophage Cell	0.0186502
OGN	-3.12316	2.12992e-127	Macrophage Cell	0.114771		ATP10B	-29.561	6.30869e-189	Macrophage Cell	1.26252e-09		EPAS1	-4.32449	1.48748e-137	Macrophage Cell	0.0499112		SOCS1	-3.52695	2.35535e-60	Macrophage Cell	0.0867525
MFSD6	-2.87141	2.10527e-125	Macrophage Cell	0.136653		ANXA1	-4.93964	2.06125e-147	Macrophage Cell	0.0325851		CCDC3	-5.3456	3.0779e-145	Macrophage Cell	0.0245932		TBX3	-3.76994	4.2323e-63	Macrophage Cell	0.073305
SHC4	-3.50525	3.86161e-131	Macrophage Cell	0.0880676		PCDH1	-5.69072	2.37628e-190	Macrophage Cell	0.0193607		CISH	-5.85023	2.37703e-145	Macrophage Cell	0.0173342		SCARA3	-3.69899	2.44811e-62	Macrophage Cell	0.0770005
CSRP2	-3.27648	4.05747e-122	Macrophage Cell	0.103201		ALDH1A1	-4.9727	6.44498e-150	Macrophage Cell	0.0318469		PLEKHB1	-5.23681	1.45094e-148	Macrophage Cell	0.0265194		RSPO3	-4.62639	4.26898e-68	Macrophage Cell	0.0404872
CNTFR	-3.65856	9.51533e-133	Macrophage Cell	0.0791885		S100A4	-5.11429	1.30814e-153	Macrophage Cell	0.0288699		PRSS23	-5.99252	3.78849e-149	Macrophage Cell	0.0157062		CRIP2	-3.54619	3.61792e-61	Macrophage Cell	0.085603
PTPRZ1	-3.44365	8.39224e-132	Macrophage Cell	0.0919089		MACC1	-7.05484	1.03796e-199	Macrophage Cell	0.00752109		GPM6B	-5.04225	2.35285e-151	Macrophage Cell	0.0303482		MET	-3.70944	7.05901e-64	Macrophage Cell	0.0764447
PLAT	-3.25008	1.53425e-132	Macrophage Cell	0.105106		ANO1	-7.06643	9.49551e-207	Macrophage Cell	0.00746092		PLAT	-6.54575	5.17707e-155	Macrophage Cell	0.0107037		DES	-3.82274	2.85361e-65	Macrophage Cell	0.0706709
DMD	-2.91075	1.3693e-129	Macrophage Cell	0.132977		SPTBN1	-4.47036	1.42537e-166	Macrophage Cell	0.0451116		MFGE8	-4.77745	2.22754e-155	Macrophage Cell	0.0364623		CCDC3	-3.6536	2.19682e-64	Macrophage Cell	0.0794614
IGFBP2	-2.91309	8.87532e-129	Macrophage Cell	0.132761		SASH1	-4.55013	1.24558e-188	Macrophage Cell	0.0426849		CRIP2	-5.15491	7.70725e-157	Macrophage Cell	0.0280685		SNTB1	-5.03152	2.96133e-73	Macrophage Cell	0.0305746
NRN1	-3.2689	1.14912e-137	Macrophage Cell	0.103744		ANGPTL4	-7.14133	2.25683e-219	Macrophage Cell	0.00708345		ATP2A1	-4.44658	7.74214e-153	Macrophage Cell	0.0458612		ITPR1	-3.61729	2.23676e-63	Macrophage Cell	0.0814867
LGALS3	-3.24886	7.03043e-131	Macrophage Cell	0.105195		EZR	-4.75338	8.60274e-173	Macrophage Cell	0.0370758		ECE1	-5.45514	7.33681e-158	Macrophage Cell	0.022795		PRSS23	-3.63037	1.136e-64	Macrophage Cell	0.0807514
ARHGAP10	-3.20307	3.24051e-139	Macrophage Cell	0.108588		ECE1	-5.09202	2.51675e-210	Macrophage Cell	0.029319		SFRP1	-5.5711	1.2182e-159	Macrophage Cell	0.0210345		VIM	-4.41605	2.42634e-58	Macrophage Cell	0.0468421
NRXN1	-3.30192	9.86229e-141	Macrophage Cell	0.101396		CD82	-4.62305	3.79289e-196	Macrophage Cell	0.040581		SMOC1	-4.99608	8.9299e-163	Macrophage Cell	0.0313351		ME1	-4.10372	7.86271e-70	Macrophage Cell	0.0581645
CTSK	-3.09306	8.28913e-138	Macrophage Cell	0.117192		SCARA3	-5.15701	8.11654e-212	Macrophage Cell	0.0280275		MGP	-4.88603	4.18033e-146	Macrophage Cell	0.0338187		COL11A1	-3.94219	5.64747e-69	Macrophage Cell	0.0650553
SEMA3B	-3.17469	7.24722e-141	Macrophage Cell	0.110745		TFAP2A	-5.04293	1.47409e-208	Macrophage Cell	0.0303338		COL18A1	-5.58409	1.1321e-171	Macrophage Cell	0.020846		S100B	-3.66961	1.43333e-64	Macrophage Cell	0.0785844
COL8A2	-3.03433	5.00288e-141	Macrophage Cell	0.122061		PLLP	-6.43607	6.77515e-231	Macrophage Cell	0.0115491		SOSTDC1	-5.68563	7.75169e-172	Macrophage Cell	0.0194292		NDUFA4L2	-4.07366	9.30251e-71	Macrophage Cell	0.059389
TPM2	-3.52351	8.86447e-136	Macrophage Cell	0.0869596		DCN	-5.06587	1.02464e-177	Macrophage Cell	0.0298553		COL12A1	-6.12022	2.76914e-178	Macrophage Cell	0.0143758		COL18A1	-3.78842	1.50413e-68	Macrophage Cell	0.0723724
STMN1	-3.14693	3.15866e-139	Macrophage Cell	0.112896		DKK3	-5.68157	8.8213e-234	Macrophage Cell	0.019484		IRF1	-4.49907	2.97348e-163	Macrophage Cell	0.0442227		MGST1	-3.90263	3.43507e-63	Macrophage Cell	0.0668636
MAL	-3.63216	1.66738e-150	Macrophage Cell	0.0806511		MGST1	-6.58733	7.80336e-243	Macrophage Cell	0.0103996		PMP22	-4.58214	5.67765e-173	Macrophage Cell	0.0417483		THBS1	-3.75164	4.29189e-68	Macrophage Cell	0.0742412
NPTX2	-3.61504	1.2585e-150	Macrophage Cell	0.0816137		OSR2	-6.59342	7.70312e-247	Macrophage Cell	0.0103558		ITPR1	-4.60007	5.39395e-180	Macrophage Cell	0.0412325		LPAR1	-3.93482	2.84189e-72	Macrophage Cell	0.0653886
PLP1	-3.14263	8.52871e-144	Macrophage Cell	0.113234		LGALS3	-5.06737	2.33817e-201	Macrophage Cell	0.0298243		ISLR	-5.37165	5.82935e-187	Macrophage Cell	0.024153		IGFBP6	-3.81849	5.84978e-70	Macrophage Cell	0.0708792
CD9	-3.57736	7.85454e-138	Macrophage Cell	0.0837736		IRX2	-30.1038	5.1077e-261	Macrophage Cell	8.66676e-10		GADD45A	-4.63614	1.80147e-178	Macrophage Cell	0.0402146		PCBP4	-3.74106	6.76618e-70	Macrophage Cell	0.0747875
KCNE4	-3.24781	8.76358e-148	Macrophage Cell	0.105272		NOTCH3	-5.34349	9.25514e-248	Macrophage Cell	0.0246291		EDNRB	-5.72976	1.37302e-196	Macrophage Cell	0.0188439		EPAS1	-3.74266	8.4342e-69	Macrophage Cell	0.0747045
ITGA1	-3.51759	2.32763e-152	Macrophage Cell	0.0873172		ID4	-5.56514	5.02288e-254	Macrophage Cell	0.0211216		FLRT2	-6.15925	7.9831e-200	Macrophage Cell	0.013992		PGF	-4.0315	1.99451e-74	Macrophage Cell	0.0611502
BMP5	-3.875	3.92329e-156	Macrophage Cell	0.0681567		AUTS2	-5.52022	1.18329e-255	Macrophage Cell	0.0217895		SEMA3B	-5.28854	5.92149e-204	Macrophage Cell	0.0255853		DAB2IP	-3.77269	1.27836e-71	Macrophage Cell	0.0731657
RBP4	-3.21418	8.48466e-149	Macrophage Cell	0.107755		RAPGEF5	-30.1456	4.0118e-270	Macrophage Cell	8.41937e-10		LDB3	-5.22162	1.12769e-203	Macrophage Cell	0.0268001		WFDC1	-3.9071	1.55431e-74	Macrophage Cell	0.0666572
FBLN1	-3.14196	2.78763e-147	Macrophage Cell	0.113286		IGFBP6	-5.22219	9.66183e-216	Macrophage Cell	0.0267895		EDN3	-5.75515	3.50906e-206	Macrophage Cell	0.0185151		CSRP2	-3.83998	9.13979e-71	Macrophage Cell	0.0698312
CADM3	-3.60994	2.93216e-156	Macrophage Cell	0.0819032		TSPAN13	-5.87673	1.68254e-278	Macrophage Cell	0.0170188		DES	-4.97686	8.72247e-200	Macrophage Cell	0.0317552		CTNNAL1	-3.84421	4.68269e-72	Macrophage Cell	0.0696269
PDGFRA	-3.31196	7.8859e-153	Macrophage Cell	0.100694		BMP7	-6.37746	6.89142e-289	Macrophage Cell	0.012028		ALDH1A3	-5.88675	3.9389e-208	Macrophage Cell	0.0169009		POSTN	-3.89552	2.39165e-75	Macrophage Cell	0.067194
CEMIP	-3.30091	7.64295e-158	Macrophage Cell	0.101467		MET	-5.86326	2.5237e-285	Macrophage Cell	0.0171785		BDNF	-5.92619	1.63223e-218	Macrophage Cell	0.0164452		SEMA3B	-4.6454	3.60245e-89	Macrophage Cell	0.0399572
OPTN	-3.24637	2.8703e-159	Macrophage Cell	0.105377		CERS3	-6.81272	1.25061e-298	Macrophage Cell	0.00889541		COL4A1	-6.32992	3.08902e-218	Macrophage Cell	0.0124309		ITGBL1	-4.07947	1.30502e-83	Macrophage Cell	0.0591502
IGFBP6	-3.49735	3.16261e-158	Macrophage Cell	0.0885508		GJB6	-6.35877	5.90319e-307	Macrophage Cell	0.0121849		KALRN	-5.65164	2.39358e-223	Macrophage Cell	0.0198924		CLU	-4.34202	1.94161e-77	Macrophage Cell	0.0493084
COL1A2	-3.34476	4.54991e-166	Macrophage Cell	0.09843		ITGB4	-5.43549	1.36336e-283	Macrophage Cell	0.0231076		PYGM	-5.59882	3.34076e-223	Macrophage Cell	0.0206341		SULF1	-4.18422	9.65267e-88	Macrophage Cell	0.0550076
CKB	-3.71588	3.30627e-158	Macrophage Cell	0.076104		TFAP2C	-7.87098	0	Macrophage Cell	0.00427167		MYOC	-5.67651	2.70053e-184	Macrophage Cell	0.0195524		COL8A2	-4.11456	2.37682e-85	Macrophage Cell	0.0577289
SEMA4B	-3.56458	1.11601e-175	Macrophage Cell	0.0845193		IL20RB	-6.61841	0	Macrophage Cell	0.0101779		FOS	-5.76133	2.73032e-182	Macrophage Cell	0.018436		LTBP4	-4.12672	3.35489e-85	Macrophage Cell	0.0572445
SFRP1	-4.10245	3.82982e-184	Macrophage Cell	0.0582154		S100A10	-6.19682	2.84088e-223	Macrophage Cell	0.0136324		ACTA2	-5.24656	8.35871e-214	Macrophage Cell	0.0263408		ADAMTS1	-4.3212	2.92477e-80	Macrophage Cell	0.0500254
CRYAB	-4.22691	8.23537e-163	Macrophage Cell	0.053404		ANGPTL7	-5.39064	4.04496e-276	Macrophage Cell	0.0238372		BMP3	-5.69967	5.98024e-240	Macrophage Cell	0.019241		SLC5A3	-4.13575	5.96293e-84	Macrophage Cell	0.0568871
MRVI1	-3.47311	3.13251e-170	Macrophage Cell	0.0900511		EPHA2	-5.31672	2.19025e-270	Macrophage Cell	0.0250905		SMTN	-5.41412	6.14615e-237	Macrophage Cell	0.0234524		TPM1	-4.59031	6.2189e-78	Macrophage Cell	0.0415124
TBX3	-3.79361	5.13831e-186	Macrophage Cell	0.0721124		SIGIRR	-5.71086	0	Macrophage Cell	0.0190924		SLC2A4	-6.37959	1.04157e-243	Macrophage Cell	0.0120102		EFNA5	-4.20819	1.358e-89	Macrophage Cell	0.0541013
OLFML3	-3.38591	4.55354e-175	Macrophage Cell	0.095662		SLC2A1	-5.32105	6.264e-266	Macrophage Cell	0.0250152		DMD	-5.77637	1.03226e-245	Macrophage Cell	0.0182448		LYSMD2	-4.13084	2.50086e-86	Macrophage Cell	0.0570813
RGS16	-3.6889	1.02893e-168	Macrophage Cell	0.077541		MGARP	-6.27241	0	Macrophage Cell	0.0129365		ELOVL2	-5.87826	6.99523e-249	Macrophage Cell	0.0170008		ECM1	-4.57779	3.51493e-81	Macrophage Cell	0.0418744
CLU	-3.87965	3.58242e-168	Macrophage Cell	0.0679375		SYTL1	-8.11027	0	Macrophage Cell	0.00361882		DCN	-6.58604	3.45444e-250	Macrophage Cell	0.0104089		PTN	-4.47225	6.68057e-85	Macrophage Cell	0.0450525
ITM2A	-3.73788	2.08965e-187	Macrophage Cell	0.0749527		IGFBP5	-5.9443	8.72856e-281	Macrophage Cell	0.01624		CHRM3	-5.75112	7.18328e-261	Macrophage Cell	0.018567		TENM3	-4.34017	8.37085e-95	Macrophage Cell	0.0493718
BDNF	-3.80046	2.00419e-189	Macrophage Cell	0.0717707		PLP2	-5.60495	5.14091e-306	Macrophage Cell	0.0205466		PDGFRB	-6.33483	3.03682e-266	Macrophage Cell	0.0123887		TAGLN	-4.50148	8.37724e-88	Macrophage Cell	0.044149
C1QTNF1	-3.42205	1.16123e-186	Macrophage Cell	0.0932952		PTGES	-6.77353	0	Macrophage Cell	0.00914039		SPTBN1	-5.79771	2.80141e-265	Macrophage Cell	0.0179769		PENK	-4.42931	1.45166e-94	Macrophage Cell	0.0464134
PPP1R12B	-3.7452	1.54258e-178	Macrophage Cell	0.0745731		CHL1	-6.17758	0	Macrophage Cell	0.0138154		CNN1	-5.73443	5.13775e-264	Macrophage Cell	0.018783		SMOC1	-4.3864	7.89414e-98	Macrophage Cell	0.0478147
SLC2A4	-3.65077	1.54996e-195	Macrophage Cell	0.0796175		WFDC2	-7.13759	0	Macrophage Cell	0.00710186		HOPX	-6.16184	4.62611e-268	Macrophage Cell	0.013967		GADD45A	-4.37624	1.1921e-95	Macrophage Cell	0.0481528
ABCA6	-3.94122	1.3476e-202	Macrophage Cell	0.0650988		ME1	-6.90862	0	Macrophage Cell	0.00832334		PLN	-6.65831	6.28186e-268	Macrophage Cell	0.0099003		TUBA1A	-5.00228	1.50804e-83	Macrophage Cell	0.0312006
CXXC5	-3.42117	5.08366e-188	Macrophage Cell	0.0933523		MOXD1	-6.75294	0	Macrophage Cell	0.00927178		FBLN1	-6.05029	8.21561e-276	Macrophage Cell	0.0150898		COL16A1	-4.39737	2.03613e-101	Macrophage Cell	0.0474525
EDN3	-3.92913	3.36144e-203	Macrophage Cell	0.0656469		THBS1	-6.25718	0	Macrophage Cell	0.0130738		ITM2A	-6.11459	2.3324e-279	Macrophage Cell	0.014432		COL5A2	-4.40686	3.47677e-101	Macrophage Cell	0.0471413
SRPX	-3.90562	3.45758e-201	Macrophage Cell	0.0667254		KRT14	-7.5962	0	Macrophage Cell	0.00516794		BGN	-6.0479	2.21973e-281	Macrophage Cell	0.0151148		G0S2	-4.47976	1.16848e-102	Macrophage Cell	0.0448184
PLOD2	-3.60395	2.8112e-199	Macrophage Cell	0.0822436		PDLIM1	-7.94217	0	Macrophage Cell	0.00406601		TGM2	-5.70007	6.76657e-279	Macrophage Cell	0.0192357		OGN	-4.47357	6.56956e-95	Macrophage Cell	0.0450112
PLCB4	-3.83732	1.47478e-186	Macrophage Cell	0.06996		MAL	-9.08142	0	Macrophage Cell	0.00184595		MGARP	-5.97282	2.92639e-294	Macrophage Cell	0.0159222		COL4A1	-4.3831	1.74534e-97	Macrophage Cell	0.0479241
GADD45A	-3.66423	7.88888e-189	Macrophage Cell	0.0788781		GJB2	-6.47121	0	Macrophage Cell	0.0112713		SPARCL1	-5.82198	2.81923e-269	Macrophage Cell	0.017677		GPM6B	-4.43565	2.88243e-102	Macrophage Cell	0.0462101
ATP2A1	-3.64422	4.55439e-192	Macrophage Cell	0.0799798		MALL	-7.64226	0	Macrophage Cell	0.00500553		TTLL7	-6.19306	1.31125e-300	Macrophage Cell	0.013668		AUTS2	-4.43141	4.68138e-95	Macrophage Cell	0.0463461
LGI4	-3.68684	3.60802e-193	Macrophage Cell	0.0776516		CLDN1	-6.3058	0	Macrophage Cell	0.0126405		SRPX	-6.15881	6.19572e-302	Macrophage Cell	0.0139963		CNTFR	-4.61267	1.01824e-110	Macrophage Cell	0.0408741
PLSCR4	-3.87839	1.52054e-210	Macrophage Cell	0.067997		NDUFA4L2	-6.6876	0	Macrophage Cell	0.00970133		MYLK	-5.89156	6.53151e-276	Macrophage Cell	0.0168447		ITIH5	-4.56118	1.54878e-106	Macrophage Cell	0.0423593
PDLIM1	-3.74523	8.67192e-208	Macrophage Cell	0.0745714		PHLDA2	-6.71072	0	Macrophage Cell	0.00954708		RGS16	-5.81191	1.22207e-280	Macrophage Cell	0.0178008		SPARCL1	-4.62916	9.2168e-107	Macrophage Cell	0.0404095
ADAMTS1	-3.58146	9.18284e-201	Macrophage Cell	0.083536		TSTD1	-8.93702	0	Macrophage Cell	0.00204027		TNFRSF19	-6.6487	0	Macrophage Cell	0.00996646		IGFBP5	-5.15834	1.00926e-96	Macrophage Cell	0.0280017
PRSS23	-3.65496	1.23725e-207	Macrophage Cell	0.0793869		EPAS1	-6.58181	0	Macrophage Cell	0.0104395		TFAP2B	-6.26613	0	Macrophage Cell	0.012993		CRYAB	-4.9499	1.09766e-97	Macrophage Cell	0.0323543
TFAP2B	-3.83688	2.90577e-213	Macrophage Cell	0.0699818		IGFBP2	-6.74632	0	Macrophage Cell	0.00931444		ID4	-7.64511	0	Macrophage Cell	0.00499567		TPM2	-4.94119	1.56476e-98	Macrophage Cell	0.0325501
ITPR1	-3.652	1.14783e-201	Macrophage Cell	0.0795498		GALNT3	-8.26445	0	Macrophage Cell	0.00325201		WFDC1	-6.12643	0	Macrophage Cell	0.014314		APOD	-4.76786	3.65902e-107	Macrophage Cell	0.0367054
COL16A1	-3.79015	1.22959e-217	Macrophage Cell	0.0722853		ALDH3A1	-7.14842	0	Macrophage Cell	0.00704873		MYH11	-6.09313	1.20591e-297	Macrophage Cell	0.0146482		MGP	-5.13854	1.27187e-104	Macrophage Cell	0.0283888
CADM2	-3.86199	7.57662e-223	Macrophage Cell	0.068774		CLDN7	-7.84932	0	Macrophage Cell	0.00433629		SERPINF1	-6.18101	2.20099e-268	Macrophage Cell	0.0137826		SPTBN1	-5.60586	1.2571e-95	Macrophage Cell	0.0205337
COL1A1	-3.89229	1.22305e-223	Macrophage Cell	0.067345		TNFSF10	-9.43047	0	Macrophage Cell	0.00144926		ADAMTS1	-6.46074	0	Macrophage Cell	0.0113533		DKK3	-4.82242	1.23738e-108	Macrophage Cell	0.0353433
LDB3	-3.78595	6.20181e-221	Macrophage Cell	0.0724964		JUP	-7.17095	0	Macrophage Cell	0.00693953		COL8A2	-6.20433	0	Macrophage Cell	0.0135616		CTSK	-4.87686	1.91315e-127	Macrophage Cell	0.0340344
WFDC1	-3.66511	4.5143e-217	Macrophage Cell	0.07883		PPL	-9.62594	0	Macrophage Cell	0.00126562		PPP1R12B	-6.12545	0	Macrophage Cell	0.0143237		DCN	-5.82897	1.90038e-103	Macrophage Cell	0.0175915
SCN7A	-3.84515	2.76207e-228	Macrophage Cell	0.0695815		HOPX	-7.50809	0	Macrophage Cell	0.0054934		BCHE	-6.97905	0	Macrophage Cell	0.00792676		ENPP2	-5.00791	6.43603e-131	Macrophage Cell	0.0310791
CDH19	-3.85724	1.16474e-227	Macrophage Cell	0.0690009		CST6	-9.92421	0	Macrophage Cell	0.00102924		MRVI1	-6.21017	2e-323	Macrophage Cell	0.0135068		LAMA2	-5.10506	1.1557e-138	Macrophage Cell	0.0290552
SMTN	-4.00749	1.00728e-217	Macrophage Cell	0.0621766		MAL2	-8.35475	0	Macrophage Cell	0.0030547		TPM1	-6.51647	3.92558e-273	Macrophage Cell	0.0109231		RBP4	-5.03109	2.48856e-134	Macrophage Cell	0.0305838
BGN	-3.7269	4.80731e-227	Macrophage Cell	0.0755253		OVOL1	-9.98422	0	Macrophage Cell	0.000987302		MYL9	-6.52372	4.70408e-273	Macrophage Cell	0.0108684		PDGFRB	-4.98346	4.06149e-130	Macrophage Cell	0.0316103
ALDH1A1	-4.01786	1.15552e-219	Macrophage Cell	0.061731		FGFR3	-8.01488	0	Macrophage Cell	0.00386616		PTN	-7.34428	0	Macrophage Cell	0.00615392		MYL9	-5.21065	2.04688e-120	Macrophage Cell	0.0270045
KALRN	-3.94103	1.40204e-225	Macrophage Cell	0.0651077		HSPB1	-8.00218	0	Macrophage Cell	0.00390036		SYNM	-6.44889	0	Macrophage Cell	0.011447		PDGFRA	-5.07876	5.95971e-134	Macrophage Cell	0.0295897
CNN1	-3.90312	2.15064e-229	Macrophage Cell	0.0668409		AQP3	-8.97642	0	Macrophage Cell	0.00198532		CRYAB	-6.28126	0	Macrophage Cell	0.0128574		EDN3	-5.23436	2.34881e-127	Macrophage Cell	0.0265645
SPARCL1	-4.45689	2.70243e-225	Macrophage Cell	0.0455347		IGFBP3	-9.05325	0	Macrophage Cell	0.00188235		SERPINH1	-6.76732	0	Macrophage Cell	0.00917982		NCALD	-5.21194	1.50747e-132	Macrophage Cell	0.0269805
IGFBP5	-4.46472	2.06948e-226	Macrophage Cell	0.0452881		SERINC2	-32.8511	0	Macrophage Cell	1.29076e-10		CLU	-6.6545	0	Macrophage Cell	0.00992648		FBLN1	-5.27435	1.8594e-127	Macrophage Cell	0.0258382
SYNM	-3.99912	3.0267e-236	Macrophage Cell	0.0625383		EMP1	-7.96978	0	Macrophage Cell	0.00398893		NTN4	-7.41599	0	Macrophage Cell	0.0058555		TFAP2B	-5.52662	1.30578e-126	Macrophage Cell	0.021693
GPM6B	-4.06041	2.3893e-248	Macrophage Cell	0.0599372		CSRP2	-8.00794	0	Macrophage Cell	0.0038848		PDLIM3	-6.88359	0	Macrophage Cell	0.00846904		NPDC1	-5.14928	4.60063e-144	Macrophage Cell	0.028178
PTN	-4.01354	6.80029e-249	Macrophage Cell	0.0619161		SDC1	-8.88184	0	Macrophage Cell	0.00211983		COL1A2	-7.15168	0	Macrophage Cell	0.00703283		MYLK	-5.99969	4.58711e-129	Macrophage Cell	0.0156284
COL18A1	-4.0278	8.60877e-246	Macrophage Cell	0.0613072		ELF3	-8.81383	0	Macrophage Cell	0.00222215		SLC2A1	-6.63681	0	Macrophage Cell	0.010049		ITM2A	-5.58887	9.40729e-147	Macrophage Cell	0.020777
CTNNAL1	-3.99081	8.17229e-261	Macrophage Cell	0.0628994		CRYAB	-8.24572	0	Macrophage Cell	0.00329451		CTNNAL1	-7.07495	0	Macrophage Cell	0.00741702		DKK2	-5.57489	8.30481e-169	Macrophage Cell	0.0209792
ID4	-4.13312	4.59338e-280	Macrophage Cell	0.0569912		TRIM29	-9.07865	0	Macrophage Cell	0.00184949		CSRP2	-6.78155	0	Macrophage Cell	0.00908972		COL3A1	-5.81125	4.89045e-154	Macrophage Cell	0.017809
MFGE8	-4.6153	1.16364e-254	Macrophage Cell	0.0407995		S100A14	-9.5013	0	Macrophage Cell	0.00137983		TPM2	-7.23225	0	Macrophage Cell	0.00665082		LUM	-6.12526	6.62781e-147	Macrophage Cell	0.0143256
CHRM3	-4.21579	3.88182e-278	Macrophage Cell	0.0538172		DSC3	-9.09112	0	Macrophage Cell	0.00183358		TAGLN	-7.32035	0	Macrophage Cell	0.00625684		BGN	-6.37024	6.70078e-141	Macrophage Cell	0.0120883
DKK3	-4.20282	1.05426e-296	Macrophage Cell	0.0543031		CLU	-8.48461	0	Macrophage Cell	0.00279177		IGFBP2	-7.11926	0	Macrophage Cell	0.00719265		NCAM1	-6.04438	2.30107e-145	Macrophage Cell	0.0151516
SPTBN1	-4.26755	3.32261e-292	Macrophage Cell	0.0519206		DSP	-8.88654	0	Macrophage Cell	0.00211294		HSPB1	-7.41408	0	Macrophage Cell	0.00586326		SERPINH1	-6.23889	6.76877e-153	Macrophage Cell	0.0132406
PDLIM3	-4.44719	3.62015e-290	Macrophage Cell	0.0458419		ADH7	-9.55098	0	Macrophage Cell	0.00133311		OGN	-7.43466	0	Macrophage Cell	0.00578021		ISLR	-6.22797	1.48925e-159	Macrophage Cell	0.0133412
TTLL7	-4.29094	5.8622e-307	Macrophage Cell	0.0510857		SERPINB5	-11.3244	0	Macrophage Cell	0.000389945		IGFBP5	-7.46309	0	Macrophage Cell	0.00566743		COL1A2	-6.51868	3.96611e-157	Macrophage Cell	0.0109064
NOVA1	-4.49338	0	Macrophage Cell	0.0443976		PERP	-9.98696	0	Macrophage Cell	0.000985426		PLCB4	-7.79426	0	Macrophage Cell	0.004505		COL1A1	-6.18371	5.31878e-173	Macrophage Cell	0.0137568
CDH19	9.1218	0	Schwann Cell	557.104		GPM6B	10.9345	1.37912e-111	Schwann Cell	1957.05		S100B	11.1899	6.44298e-181	Schwann Cell	2336.13		NCAM1	1.90911	2.89563e-12	Schwann Cell	3.75577
LGI4	7.79457	0	Schwann Cell	222.023		PLP1	9.62339	5.21283e-84	Schwann Cell	788.732		PMP22	7.17893	3.43991e-195	Schwann Cell	144.902		SCN7A	2.51301	1.17019e-08	Schwann Cell	5.70808
S100B	8.25333	0	Schwann Cell	305.141		S100B	9.54761	2.07512e-80	Schwann Cell	748.37		GPM6B	9.19422	3.74228e-164	Schwann Cell	585.781		GFRA3	7.74102	1.11475e-07	Schwann Cell	213.933
GPM6B	7.94512	0	Schwann Cell	246.445		LGI4	9.09535	1.05378e-73	Schwann Cell	546.984		CDH19	11.9606	1.67749e-150	Schwann Cell	3985.71		MATN2	2.2142	6.88029e-07	Schwann Cell	4.64025
PLP1	8.9754	0	Schwann Cell	503.345		SEMA3B	6.98842	6.81369e-67	Schwann Cell	126.977		PLP1	10.7899	4.89741e-147	Schwann Cell	1770.45		PTPRZ1	2.50182	2.11647e-06	Schwann Cell	5.66401
SCN7A	8.80467	0	Schwann Cell	447.168		ZEB2	6.86693	7.90264e-66	Schwann Cell	116.721		VIM	2.59783	9.97161e-218	Schwann Cell	6.05377		ADAM23	4.76346	3.1156e-06	Schwann Cell	27.161
S100A10	6.29034	0	Schwann Cell	78.2675		NTN4	7.75171	2.57232e-65	Schwann Cell	215.525		MPZ	11.4097	2.70491e-123	Schwann Cell	2720.58		TMOD2	1.90079	5.69483e-06	Schwann Cell	3.73417
CD9	4.43236	0	Schwann Cell	21.591		CDH19	9.90894	5.09315e-63	Schwann Cell	961.362		NRN1	10.3244	1.04305e-105	Schwann Cell	1282.18		NRN1	5.42143	5.87973e-06	Schwann Cell	42.8563
S100A4	5.40043	0	Schwann Cell	42.2369		NRXN1	10.5387	4.79928e-62	Schwann Cell	1487.51		SCN7A	9.83213	1.5138e-92	Schwann Cell	911.522		VCAN	1.88026	6.18246e-06	Schwann Cell	3.68142
TMEM176B	5.566	0	Schwann Cell	47.3732		VIM	5.44857	2.01466e-58	Schwann Cell	43.6701		MARCKS	5.31332	1.64066e-95	Schwann Cell	39.7619		RELN	2.11794	8.2615e-06	Schwann Cell	4.34074
SAMHD1	6.12089	0	Schwann Cell	69.594		APOE	5.01264	3.96359e-58	Schwann Cell	32.2815		SEMA3B	6.61104	2.02062e-89	Schwann Cell	97.7507		PENK	1.62363	9.12362e-06	Schwann Cell	3.08149
CLU	4.32748	0	Schwann Cell	20.0772		SCN7A	8.53153	1.62604e-51	Schwann Cell	370.038		SYT1	9.65041	1.02579e-82	Schwann Cell	803.642		GPM6B	1.57625	1.12437e-05	Schwann Cell	2.98194
PMP22	5.2305	0	Schwann Cell	37.5438		SPTBN1	4.69293	7.66984e-51	Schwann Cell	25.865		S100A10	4.22975	1.41503e-86	Schwann Cell	18.7622		COL5A3	2.51215	1.73882e-05	Schwann Cell	5.70471
IGFBP5	4.42407	0	Schwann Cell	21.4673		COL3A1	5.93155	4.44109e-50	Schwann Cell	61.0344		S100A6	2.66645	1.12531e-90	Schwann Cell	6.34865		CADM2	2.54692	2.76974e-05	Schwann Cell	5.84384
CRYAB	2.59113	0	Schwann Cell	6.02572		PTPRZ1	6.45503	3.95089e-49	Schwann Cell	87.7317		TUBA1A	4.3166	1.69612e-77	Schwann Cell	19.9263		ISLR	1.21644	4.25565e-05	Schwann Cell	2.32372
NRXN1	7.35973	0	Schwann Cell	164.248		MARCKS	4.09655	1.68631e-47	Schwann Cell	17.1075		BCHE	5.27471	1.13998e-62	Schwann Cell	38.7121		TTYH1	3.48501	5.32054e-05	Schwann Cell	11.1968
S100A6	1.66241	0	Schwann Cell	3.16545		PMP22	5.72041	9.86952e-47	Schwann Cell	52.7248		SAMHD1	6.13666	4.48231e-58	Schwann Cell	70.3587		PTN	1.41084	5.89723e-05	Schwann Cell	2.65891
RNASE1	5.64105	0	Schwann Cell	49.9027		SYT1	6.9834	2.48382e-42	Schwann Cell	126.536		CNTN4	8.99494	2.60099e-57	Schwann Cell	510.206		RASGEF1C	6.00805	6.8687e-05	Schwann Cell	64.3581
PRIMA1	6.49484	0	Schwann Cell	90.1865		NRN1	8.55411	3.81984e-39	Schwann Cell	375.875		NRXN1	6.51151	1.77034e-57	Schwann Cell	91.2345		FLRT1	1.53797	6.81253e-05	Schwann Cell	2.90386
CHL1	5.82526	0	Schwann Cell	56.6995		GAS7	5.85581	3.56994e-35	Schwann Cell	57.9127		PTPRZ1	8.29112	7.61821e-54	Schwann Cell	313.24		APOE	0.44465	8.18155e-05	Schwann Cell	1.36098
STMN1	4.48028	0	Schwann Cell	22.3202		ALDH1A3	4.81102	4.60965e-32	Schwann Cell	28.0712		PLEKHB1	5.33286	8.68456e-50	Schwann Cell	40.3042		SFRP1	1.38913	0.000127578	Schwann Cell	2.61921
PLEKHB1	6.25809	0	Schwann Cell	76.537		TUBA1A	3.80457	1.33982e-31	Schwann Cell	13.973		ITGA6	5.22368	1.20013e-47	Schwann Cell	37.3668		CNP	1.60079	0.000148983	Schwann Cell	3.03309
TUBA1A	3.86701	0	Schwann Cell	14.591		SAMHD1	5.81878	6.28041e-31	Schwann Cell	56.4453		GFRA3	7.27013	1.74458e-46	Schwann Cell	154.357		CDH2	1.71668	0.000192051	Schwann Cell	3.28679
TMEM176A	4.52202	0	Schwann Cell	22.9755		SLC35F1	5.43347	1.67227e-29	Schwann Cell	43.2152		GRIK2	9.35713	6.8589e-46	Schwann Cell	655.806		CRABP1	4.36237	0.00022133	Schwann Cell	20.5686
NPTX2	6.99635	0	Schwann Cell	127.677		GRIK2	8.07902	3.02216e-28	Schwann Cell	270.413		ITM2A	4.55232	1.25521e-46	Schwann Cell	23.463		SLITRK6	2.6829	0.000242841	Schwann Cell	6.42145
SEMA3B	5.2252	0	Schwann Cell	37.4061		SPARCL1	3.8298	5.70844e-28	Schwann Cell	14.2195		L1CAM	8.94727	5.8823e-45	Schwann Cell	493.625		ANK3	1.50564	0.000344842	Schwann Cell	2.83952
NRN1	5.62871	0	Schwann Cell	49.4777		PLEKHB1	5.96491	1.79255e-27	Schwann Cell	62.4622		ALDH1A3	4.75122	1.41233e-43	Schwann Cell	26.9315		LUZP2	2.48424	0.000382279	Schwann Cell	5.5954
PTPRZ1	6.53521	0	Schwann Cell	92.7459		TBX3	6.29464	4.0913e-26	Schwann Cell	78.5009		SLC35F1	7.48764	5.96681e-43	Schwann Cell	179.475		ARHGEF26	2.46708	0.000403829	Schwann Cell	5.52922
ALDH1A1	3.9971	0	Schwann Cell	15.9679		NCAM1	4.63305	2.38883e-25	Schwann Cell	24.8134		GFRA2	7.03383	7.83123e-43	Schwann Cell	131.037		CD9	0.905153	0.000561798	Schwann Cell	1.87274
MPZ	6.07412	0	Schwann Cell	67.374		MPZ	6.96665	4.44716e-25	Schwann Cell	125.075		SPARCL1	3.82907	1.02451e-43	Schwann Cell	14.2123		COL28A1	6.17613	0.000583647	Schwann Cell	72.3103
L1CAM	6.55913	0	Schwann Cell	94.2965		BCHE	4.34791	4.24519e-22	Schwann Cell	20.3634		CHL1	6.98172	3.6083e-41	Schwann Cell	126.389		COL18A1	1.262	0.000582467	Schwann Cell	2.39828
ANXA1	3.95194	0	Schwann Cell	15.4758		TMEM176A	3.90265	6.99575e-22	Schwann Cell	14.956		SORCS1	8.3932	1.44013e-40	Schwann Cell	336.206		SLC35F1	3.16091	0.000684404	Schwann Cell	8.94392
B2M	0.76108	0	Schwann Cell	1.69476		F2R	5.02078	3.92817e-21	Schwann Cell	32.4643		ALDH1A1	2.89759	9.93425e-40	Schwann Cell	7.4518		FIGN	1.57991	0.000735924	Schwann Cell	2.98951
GPR155	4.35424	0	Schwann Cell	20.453		TFPI	4.66315	1.95226e-20	Schwann Cell	25.3366		S100A4	3.97608	5.56113e-38	Schwann Cell	15.7369		SOX2	8.22625	0.000863874	Schwann Cell	299.466
CADM3	5.3514	0	Schwann Cell	40.8255		SOX6	4.03455	1.95816e-20	Schwann Cell	16.3878		ANXA1	3.63406	1.95258e-36	Schwann Cell	12.4154		VIM	0.563491	0.000857817	Schwann Cell	1.47784
FOS	1.17489	0	Schwann Cell	2.25776		TGFBR2	3.34142	3.12302e-20	Schwann Cell	10.136		PRIMA1	5.85743	1.92327e-34	Schwann Cell	57.9777		SORCS1	2.08835	0.000883976	Schwann Cell	4.25261
MIA	5.847	0	Schwann Cell	57.5603		LPL	4.85836	2.13119e-19	Schwann Cell	29.0077		NTN4	3.74384	2.36016e-34	Schwann Cell	13.397		MBP	1.80053	0.000886511	Schwann Cell	3.48348
GAS7	4.50028	0	Schwann Cell	22.6318		ALCAM	4.31712	5.23907e-19	Schwann Cell	19.9335		TSPAN11	5.81227	8.77618e-33	Schwann Cell	56.191		DMD	1.27282	0.00118029	Schwann Cell	2.41634
CST3	1.42439	0	Schwann Cell	2.68401		CD9	2.40686	3.64543e-18	Schwann Cell	5.30319		NGFR	7.053	1.22475e-32	Schwann Cell	132.79		RXRG	3.39584	0.0012013	Schwann Cell	10.5257
SOX2	6.51592	0	Schwann Cell	91.5137		DPYSL2	3.09948	1.3574e-17	Schwann Cell	8.5711		MAL	9.98996	4.36646e-32	Schwann Cell	1016.9		LRRC4C	1.60535	0.00134307	Schwann Cell	3.0427
SLC35F1	6.36069	0	Schwann Cell	82.1783		NCAM2	5.97293	3.21441e-17	Schwann Cell	62.8104		GATM	4.21972	1.44158e-30	Schwann Cell	18.6321		FST	1.51447	0.00146045	Schwann Cell	2.85694
PRSS23	3.95353	0	Schwann Cell	15.4929		PRIMA1	5.15859	6.95256e-17	Schwann Cell	35.7184		PRSS35	5.25257	4.59188e-29	Schwann Cell	38.1226		VGLL3	1.7436	0.00146269	Schwann Cell	3.34869
KCNMB4	5.20732	0	Schwann Cell	36.9453		GFRA3	4.8084	8.12068e-17	Schwann Cell	28.0204		TSPAN15	4.78329	1.97023e-28	Schwann Cell	27.5367		CDH19	1.68451	0.00147445	Schwann Cell	3.2143
GPX3	3.39968	0	Schwann Cell	10.5537		TMEM176B	3.15691	8.74924e-17	Schwann Cell	8.91918		SOX2	8.50445	1.30587e-27	Schwann Cell	363.156		L1CAM	1.66017	0.00184902	Schwann Cell	3.16054
CTNNAL1	3.52542	0	Schwann Cell	11.5148		KCTD12	2.99212	1.93404e-16	Schwann Cell	7.95643		COL3A1	3.8828	1.57858e-27	Schwann Cell	14.7516		POU3F1	1.93116	0.00185707	Schwann Cell	3.8136
RASSF4	3.82235	0	Schwann Cell	14.1463		GFRA2	5.72059	2.68522e-16	Schwann Cell	52.7314		SOX6	5.2745	1.37685e-26	Schwann Cell	38.7064		PCP4	1.21768	0.00193835	Schwann Cell	2.32573
NEGR1	4.91062	0	Schwann Cell	30.0778		ITGA1	3.56441	2.56178e-16	Schwann Cell	11.8303		COL28A1	8.03408	8.88801e-26	Schwann Cell	262.12		BGN	0.873684	0.00224885	Schwann Cell	1.83234
TBX3	4.29423	0	Schwann Cell	19.6197		PDGFA	3.2866	1.13034e-15	Schwann Cell	9.75808		GAS2L3	6.68983	4.52353e-25	Schwann Cell	103.238		CHL1	1.51954	0.00258123	Schwann Cell	2.867
LPL	4.98485	0	Schwann Cell	31.6658		COL18A1	2.90636	3.02403e-15	Schwann Cell	7.49727		ALCAM	3.7846	6.90823e-25	Schwann Cell	13.7809		PRSS23	1.02734	0.00294085	Schwann Cell	2.03827
MAL	4.52062	0	Schwann Cell	22.9531		TNS3	3.27906	3.18811e-15	Schwann Cell	9.70725		ARHGEF26	4.34159	2.18174e-23	Schwann Cell	20.2744		PLEKHB1	1.67211	0.00359258	Schwann Cell	3.18681
SRPX	4.01782	0	Schwann Cell	16.1988		MATN2	3.44778	3.76074e-15	Schwann Cell	10.9115		SPTBN1	3.03525	7.78425e-23	Schwann Cell	8.1979		AATK	1.47236	0.00402305	Schwann Cell	2.77476
NGFR	4.70181	0	Schwann Cell	26.0247		KHDRBS3	5.11459	8.56957e-15	Schwann Cell	34.6453		PRSS23	3.35012	1.72713e-22	Schwann Cell	10.1973		MAL	1.06846	0.00436002	Schwann Cell	2.0972
TMOD2	4.27972	0	Schwann Cell	19.4234		SHC4	5.30011	1.61254e-14	Schwann Cell	39.3995		CERS4	4.21577	3.05825e-21	Schwann Cell	18.5812		LPAR1	1.02142	0.0044221	Schwann Cell	2.02991
NCAM1	3.82337	8.7148e-308	Schwann Cell	14.1563		ANK3	2.96363	1.78363e-14	Schwann Cell	7.80082		PDGFA	4.31237	8.74451e-21	Schwann Cell	19.868		GFRA2	1.04817	0.00450529	Schwann Cell	2.06791
TSPAN15	3.85789	4.82653e-306	Schwann Cell	14.4991		WIF1	3.92926	5.34516e-14	Schwann Cell	15.2344		CRYAB	2.79199	7.00667e-21	Schwann Cell	6.92586		IFIT3	1.0857	0.0045103	Schwann Cell	2.12241
SHC4	4.34635	3.88703e-301	Schwann Cell	20.3415		L1CAM	6.21788	6.80433e-14	Schwann Cell	74.4337		MATN4	5.96346	1.29976e-20	Schwann Cell	62.3995		SPOCK1	1.31909	0.00505282	Schwann Cell	2.49509
NRXN3	4.99266	1.15255e-295	Schwann Cell	31.8376		SORCS1	6.69889	7.98725e-14	Schwann Cell	103.888		TMEM176A	2.82082	1.01974e-20	Schwann Cell	7.06566		TPPP3	1.07727	0.00519379	Schwann Cell	2.11005
SNCA	3.4696	2.54739e-296	Schwann Cell	11.0778		CNTFR	3.70972	1.63326e-13	Schwann Cell	13.0839		TTYH1	7.00441	2.88037e-20	Schwann Cell	128.392		GAS7	1.16936	0.00588482	Schwann Cell	2.24912
ANK3	3.96446	3.35314e-285	Schwann Cell	15.6107		AFAP1L2	3.08166	2.79063e-13	Schwann Cell	8.46586		COL4A1	2.94027	1.07206e-19	Schwann Cell	7.67556		MYL9	0.878802	0.00700541	Schwann Cell	1.83885
ITGB4	3.86509	1.08084e-272	Schwann Cell	14.5716		PLSCR4	3.41893	2.9601e-13	Schwann Cell	10.6955		ANK3	3.75487	1.29126e-19	Schwann Cell	13.4999		TUBA1A	0.686139	0.00724682	Schwann Cell	1.60897
CADM2	3.38556	8.29978e-269	Schwann Cell	10.451		NGFR	3.32724	4.35571e-13	Schwann Cell	10.0369		NDRG1	2.79606	2.97265e-19	Schwann Cell	6.94543		G0S2	0.941805	0.00743237	Schwann Cell	1.92093
CCL2	3.15753	8.6029e-273	Schwann Cell	8.92301		MATN4	4.95721	4.59862e-13	Schwann Cell	31.0647		PREX2	3.91464	1.38214e-18	Schwann Cell	15.0807		PDGFA	0.956174	0.00754886	Schwann Cell	1.94016
CD14	3.23211	1.63142e-268	Schwann Cell	9.3964		APOD	2.25251	1.86128e-12	Schwann Cell	4.76512		KCNMB4	4.94952	1.73263e-18	Schwann Cell	30.8996		NRXN1	1.31261	0.00803795	Schwann Cell	2.48391
KLF6	2.61842	1.8225e-261	Schwann Cell	6.14075		FLRT3	4.66369	2.3898e-12	Schwann Cell	25.3461		INSC	7.50885	1.37122e-17	Schwann Cell	182.133		FLRT3	1.11493	0.00925568	Schwann Cell	2.16584
KCNK5	5.11378	3.38162e-249	Schwann Cell	34.626		ADGRG6	4.41944	4.52552e-12	Schwann Cell	21.3986		STARD13	3.37427	2.52416e-17	Schwann Cell	10.3695		PLXNB3	5.38586	0.00968624	Schwann Cell	41.8126
MARCKS	2.90368	4.606e-251	Schwann Cell	7.48333		ANTXR2	2.91389	6.49793e-12	Schwann Cell	7.5365		CNTFR	3.20115	2.50064e-17	Schwann Cell	9.1969		ENPP2	0.893364	0.0122491	Schwann Cell	1.8575
HSPA12A	3.68608	4.23237e-246	Schwann Cell	12.8713		CST3	1.34904	1.53769e-11	Schwann Cell	2.54742		ZEB2	2.54691	2.41613e-17	Schwann Cell	5.84383		COL9A1	1.58885	0.0124416	Schwann Cell	3.0081
DKK3	2.94644	1.39959e-247	Schwann Cell	7.70845		ITGB8	2.87654	2.47371e-11	Schwann Cell	7.34385		TMEM176B	2.44434	2.40554e-17	Schwann Cell	5.44275		SLITRK5	3.15487	0.0128481	Schwann Cell	8.90657
DNAJB1	2.11322	4.23912e-254	Schwann Cell	4.32655		STARD13	3.26077	2.92044e-11	Schwann Cell	9.58495		CXXC5	2.86722	7.00529e-17	Schwann Cell	7.2966		COL1A2	0.729208	0.0138812	Schwann Cell	1.65773
ENDOD1	3.17662	1.06167e-241	Schwann Cell	9.04185		PLXNB3	4.4419	4.49252e-11	Schwann Cell	21.7342		SHC4	4.01431	1.30073e-16	Schwann Cell	16.1595		ART3	1.20645	0.014148	Schwann Cell	2.30769
INSC	5.41456	1.05626e-236	Schwann Cell	42.6524		PLOD2	3.33248	7.46666e-11	Schwann Cell	10.0734		ECE1	2.68076	3.19999e-16	Schwann Cell	6.41193		CXCL1	0.848126	0.0152444	Schwann Cell	1.80016
GFRA3	5.4005	4.06779e-229	Schwann Cell	42.2388		ARHGEF26	4.12592	1.03166e-10	Schwann Cell	17.4592		ART3	4.81002	4.27388e-16	Schwann Cell	28.0518		MOXD1	2.44332	0.0163405	Schwann Cell	5.43894
GFRA2	5.245	2.83111e-227	Schwann Cell	37.923		SNCA	6.0698	1.05504e-10	Schwann Cell	67.1725		ASAP2	2.8121	7.33728e-16	Schwann Cell	7.02304		PIGO	1.35248	0.0173294	Schwann Cell	2.5535
PDK4	3.05182	3.33122e-225	Schwann Cell	8.2926		CCL2	2.64601	7.89331e-10	Schwann Cell	6.25933		TGFBR2	2.91793	8.34045e-16	Schwann Cell	7.55759		STARD13	1.05171	0.0178333	Schwann Cell	2.07298
BCHE	5.63738	1.95315e-213	Schwann Cell	49.7761		TPST1	3.21297	1.11978e-09	Schwann Cell	9.27258		CADM3	4.97569	3.25832e-15	Schwann Cell	31.4653		SOSTDC1	0.868589	0.0178683	Schwann Cell	1.82588
RALGPS2	3.82753	9.17836e-210	Schwann Cell	14.1972		KCNMB4	3.66923	2.36816e-09	Schwann Cell	12.7218		SLC44A2	2.59477	3.61398e-15	Schwann Cell	6.04091		LYSMD2	0.78721	0.0183188	Schwann Cell	1.72573
IL1RAP	3.5918	3.82938e-192	Schwann Cell	12.057		CHL1	2.03033	2.61181e-09	Schwann Cell	4.08498		COL5A2	3.10381	4.62073e-15	Schwann Cell	8.59688		SNTB1	0.975855	0.0185531	Schwann Cell	1.96681
LRRC4C	4.18515	1.30703e-190	Schwann Cell	18.191		COL28A1	7.89688	4.79579e-09	Schwann Cell	238.34		CSGALNACT1	3.31995	7.00197e-15	Schwann Cell	9.98632		PCDH17	1.4664	0.0206241	Schwann Cell	2.76332
KHDRBS3	3.20273	1.61427e-188	Schwann Cell	9.20701		WIPF1	2.42116	8.36593e-09	Schwann Cell	5.35603		TSPAN13	3.30285	1.03432e-14	Schwann Cell	9.86864		EGFLAM	1.17154	0.0224835	Schwann Cell	2.25252
PDGFA	3.0847	8.37644e-188	Schwann Cell	8.48371		NID2	4.43718	8.61509e-09	Schwann Cell	21.6633		CAPN5	3.30704	5.36008e-14	Schwann Cell	9.89734		SLC2A1	0.78857	0.0231677	Schwann Cell	1.72736
RGS16	2.33338	4.34109e-189	Schwann Cell	5.03984		MEGF10	2.90306	1.09433e-08	Schwann Cell	7.48011		AFAP1L2	4.37883	7.93089e-14	Schwann Cell	20.8046		AQP4	1.91839	0.0242979	Schwann Cell	3.78
ARHGEF26	3.03351	1.90683e-182	Schwann Cell	8.188		CDH2	4.75291	1.44314e-08	Schwann Cell	26.963		NCAM1	2.15652	8.90958e-14	Schwann Cell	4.45839		RGS16	0.806008	0.0245226	Schwann Cell	1.74837
SEMA3C	2.82119	3.71041e-182	Schwann Cell	7.06745		SOX2	3.43088	1.8033e-08	Schwann Cell	10.7844		ARHGAP19	3.53631	1.21773e-13	Schwann Cell	11.602		DAB1	1.76047	0.024666	Schwann Cell	3.38809
ART3	2.9208	2.3777e-176	Schwann Cell	7.57266		COTL1	2.14153	1.87739e-08	Schwann Cell	4.41231		TNS3	2.34549	1.61621e-13	Schwann Cell	5.08232		CORO2B	1.12604	0.02639	Schwann Cell	2.18258
ZEB2	2.47299	1.26526e-176	Schwann Cell	5.55195		SORCS2	3.06471	2.53271e-08	Schwann Cell	8.36698		NTM	6.01596	2.18452e-13	Schwann Cell	64.712		TAGLN	0.75378	0.0275136	Schwann Cell	1.68621
IRF1	2.09402	7.64001e-178	Schwann Cell	4.26936		INSC	7.24175	2.87145e-08	Schwann Cell	151.351		ADH7	6.86592	3.63814e-13	Schwann Cell	116.64		NGFR	1.66429	0.0295558	Schwann Cell	3.16958
LPAR1	3.20271	6.82251e-174	Schwann Cell	9.20688		ATP8A1	3.52879	4.22733e-08	Schwann Cell	11.5418		PIK3R1	2.09042	4.00658e-13	Schwann Cell	4.25871		LGI4	0.850874	0.0297857	Schwann Cell	1.80359
COBL	4.62578	9.28646e-172	Schwann Cell	24.6888		PRSS35	3.58329	5.48868e-08	Schwann Cell	11.9861		FLRT3	2.82316	7.8311e-13	Schwann Cell	7.0771		PTCH2	1.97119	0.0299876	Schwann Cell	3.92091
PDGFB	4.0167	3.72298e-169	Schwann Cell	16.1863		ADAM23	5.51824	5.54602e-08	Schwann Cell	45.8305		PLSCR4	3.64228	1.53325e-12	Schwann Cell	12.4863		PLP1	0.885587	0.0306617	Schwann Cell	1.84752
PLAT	2.76672	1.02045e-169	Schwann Cell	6.80559		TMOD2	2.87796	5.98932e-08	Schwann Cell	7.35109		ANXA3	2.71727	1.64951e-12	Schwann Cell	6.57628		COL3A1	0.698777	0.0317575	Schwann Cell	1.62313
CNTFR	3.06518	3.8088e-165	Schwann Cell	8.3697		TSPAN11	3.99798	7.69793e-08	Schwann Cell	15.9776		ME1	2.5785	3.98549e-12	Schwann Cell	5.97319		TMEM107	0.94944	0.0327713	Schwann Cell	1.93112
NCAM2	4.22516	1.93884e-163	Schwann Cell	18.7025		PCDH17	3.24762	1.03779e-07	Schwann Cell	9.49797		ENDOD1	2.99289	4.26641e-12	Schwann Cell	7.96065		TSPAN15	1.23752	0.0341277	Schwann Cell	2.35793
MICALL2	2.93273	2.33632e-160	Schwann Cell	7.63552		GPX3	2.38812	1.18071e-07	Schwann Cell	5.23474		LGI4	4.6389	7.39296e-12	Schwann Cell	24.9142		BMP7	0.855242	0.0344198	Schwann Cell	1.80906
SORCS1	3.71748	1.70091e-156	Schwann Cell	13.1544		SLITRK5	4.63779	1.20022e-07	Schwann Cell	24.8951		COL18A1	2.18767	9.71878e-12	Schwann Cell	4.55571		MLIP	2.34789	0.03681	Schwann Cell	5.0908
CNP	2.23541	7.28674e-151	Schwann Cell	4.70895		CNP	2.11729	1.22967e-07	Schwann Cell	4.33878		POU3F1	3.08817	1.55121e-11	Schwann Cell	8.50414		SYNM	0.836012	0.039317	Schwann Cell	1.78511
LTBP4	2.24872	4.21083e-149	Schwann Cell	4.75262		PDGFB	3.85397	1.59078e-07	Schwann Cell	14.4598		CDH2	3.37051	1.98289e-11	Schwann Cell	10.3425		MEGF9	0.821568	0.0406435	Schwann Cell	1.76733
LRRTM1	5.53323	5.19335e-146	Schwann Cell	46.3094		EDNRB	2.01137	1.57494e-07	Schwann Cell	4.03165		ITGA1	2.3141	3.37992e-11	Schwann Cell	4.97294		ISG15	0.728303	0.0406945	Schwann Cell	1.65669
BCL2	2.63235	2.76678e-145	Schwann Cell	6.20036		MMP17	6.83256	1.6383e-07	Schwann Cell	113.974		KHDRBS3	4.98383	4.81574e-11	Schwann Cell	31.6434		TPM1	0.610858	0.0406947	Schwann Cell	1.52717
IFI35	2.32929	1.3481e-145	Schwann Cell	5.02557		ALDH1A1	1.48654	1.92496e-07	Schwann Cell	2.80216		ADGRG6	2.75331	7.20183e-11	Schwann Cell	6.74264		SORCS2	1.06427	0.0412097	Schwann Cell	2.09112
CD44	2.1911	4.72536e-143	Schwann Cell	4.56652		ARHGEF6	2.48456	2.25048e-07	Schwann Cell	5.59665		PPP1R9A	3.7882	8.09589e-11	Schwann Cell	13.8154		COBL	0.922333	0.0425142	Schwann Cell	1.89518
ALDH1A3	2.66826	1.35749e-139	Schwann Cell	6.35661		PDE2A	4.09988	2.54629e-07	Schwann Cell	17.147		DDIT4	1.93696	1.0071e-10	Schwann Cell	3.82897		SV2B	1.11728	0.0437114	Schwann Cell	2.16937
VIM	0.735031	1.97001e-142	Schwann Cell	1.66443		GAS2L3	3.4238	2.8415e-07	Schwann Cell	10.7316		NAV2	2.34372	1.14225e-10	Schwann Cell	5.0761		GAP43	1.04108	0.0449678	Schwann Cell	2.05777
ITGB8	3.04516	3.91686e-135	Schwann Cell	8.2544		ETV1	2.24964	5.33074e-07	Schwann Cell	4.75565		ITIH5	2.2584	1.2456e-10	Schwann Cell	4.78459		GAS2L3	1.14247	0.0454466	Schwann Cell	2.20759
CMTM3	2.49193	8.91104e-135	Schwann Cell	5.62529		DUSP6	1.70481	6.58048e-07	Schwann Cell	3.25987		DHCR24	3.0535	1.75109e-10	Schwann Cell	8.30222		PRIMA1	1.88769	0.0454703	Schwann Cell	3.70043
FLRT3	3.2255	6.41693e-134	Schwann Cell	9.35346		NDST3	4.784	7.5193e-07	Schwann Cell	27.5504		STAG3	5.17655	1.80401e-10	Schwann Cell	36.1656		ENTPD2	0.987353	0.0458103	Schwann Cell	1.98254
ABCA6	2.39661	3.09822e-134	Schwann Cell	5.26566		CSGALNACT1	3.50597	7.86815e-07	Schwann Cell	11.3606		ENHO	2.46641	2.45851e-10	Schwann Cell	5.52668		CRYAB	0.636398	0.0465002	Schwann Cell	1.55444
DUSP6	2.20454	7.49283e-134	Schwann Cell	4.60928		THSD7A	2.67347	9.70049e-07	Schwann Cell	6.37963		GAS7	3.10415	3.53708e-10	Schwann Cell	8.59888		ARHGEF10	0.785674	0.0479764	Schwann Cell	1.7239
ATF3	1.28361	2.70147e-129	Schwann Cell	2.43448		PAQR8	3.18673	1.18144e-06	Schwann Cell	9.10543		PCBP4	2.08925	3.78125e-10	Schwann Cell	4.25527		TPM2	0.624108	0.050251	Schwann Cell	1.54126
TMEM71	3.90459	2.42675e-126	Schwann Cell	14.9761		S100A1	2.35776	1.25252e-06	Schwann Cell	5.12572		DKK3	2.42665	7.55113e-10	Schwann Cell	5.37643		PCDH1	1.03407	0.0509648	Schwann Cell	2.04779
GATM	2.55343	1.00242e-126	Schwann Cell	5.87028		COL9A1	3.68242	1.27134e-06	Schwann Cell	12.8386		RTKN	3.55873	9.20874e-10	Schwann Cell	11.7838		COL9A2	1.32234	0.0511022	Schwann Cell	2.50071
ST3GAL6	2.60973	1.60927e-126	Schwann Cell	6.10391		COL4A1	2.60515	1.30204e-06	Schwann Cell	6.08455		NCAM2	6.22765	1.01792e-09	Schwann Cell	74.939		FRMD5	5.01541	0.0529227	Schwann Cell	32.3436
PPP2R2B	4.24672	1.76034e-125	Schwann Cell	18.9841		DMD	1.86659	1.67276e-06	Schwann Cell	3.6467		DPYSL2	1.753	1.03392e-09	Schwann Cell	3.37059		PPP1R1B	1.7522	0.054187	Schwann Cell	3.36872
SLC15A3	2.87537	2.82922e-124	Schwann Cell	7.33789		SNTB1	3.68401	1.94252e-06	Schwann Cell	12.8528		EFS	2.23549	1.15512e-09	Schwann Cell	4.70922		FAM102A	0.809637	0.0563607	Schwann Cell	1.75277
LGALS3	1.83638	1.36318e-125	Schwann Cell	3.57112		RXRG	4.99037	2.87897e-06	Schwann Cell	31.7872		EDNRB	1.86652	1.27032e-09	Schwann Cell	3.64653		NCALD	0.624137	0.0590171	Schwann Cell	1.54129
TNFAIP6	2.79824	6.98582e-123	Schwann Cell	6.95592		COL1A2	1.56498	2.92191e-06	Schwann Cell	2.95874		LRRTM1	6.74865	1.44994e-09	Schwann Cell	107.534		TNIK	0.767157	0.0613083	Schwann Cell	1.70191
PRKCA	2.24818	1.56641e-112	Schwann Cell	4.75082		ETS1	1.76249	3.03978e-06	Schwann Cell	3.39283		TPST1	2.10238	1.42839e-09	Schwann Cell	4.29418		CXCL10	0.870025	0.0634852	Schwann Cell	1.82769
IGFBP6	1.81109	1.22316e-111	Schwann Cell	3.50907		ST3GAL5	2.41477	3.3113e-06	Schwann Cell	5.33235		MMP17	6.7808	2.55014e-09	Schwann Cell	109.957		PMP22	0.51753	0.0637598	Schwann Cell	1.4315
SFRP1	2.35295	1.90624e-110	Schwann Cell	5.10869		LRRTM1	7.72743	3.81403e-06	Schwann Cell	211.928		TRIM9	3.27135	2.76966e-09	Schwann Cell	9.65546		TMEM176A	0.411215	0.0671576	Schwann Cell	1.32981
ITGA1	2.18851	2.68728e-108	Schwann Cell	4.55833		FAM181B	3.76062	4.08417e-06	Schwann Cell	13.5538		CHD7	2.37945	2.94912e-09	Schwann Cell	5.20338		SLC1A3	0.697144	0.070702	Schwann Cell	1.62129
CRIP2	1.99027	1.65594e-106	Schwann Cell	3.9731		PPP1R9A	3.29546	4.21551e-06	Schwann Cell	9.81824		SCG3	4.81547	3.39585e-09	Schwann Cell	28.158		CADM3	1.02473	0.0723203	Schwann Cell	2.03457
IRF9	2.09304	1.81611e-105	Schwann Cell	4.26647		NCALD	2.85853	4.59362e-06	Schwann Cell	7.25278		RAPGEF5	3.10095	4.15466e-09	Schwann Cell	8.57983		POSTN	0.614391	0.0765139	Schwann Cell	1.53091
DPYSL2	1.87409	3.32461e-105	Schwann Cell	3.66571		COL16A1	1.94966	4.63536e-06	Schwann Cell	3.86284		TSC22D4	1.93882	4.08642e-09	Schwann Cell	3.83391		SEMA3C	0.756745	0.0778863	Schwann Cell	1.68967
NDRG1	1.82119	6.33707e-105	Schwann Cell	3.53372		PCBP4	2.03796	4.97764e-06	Schwann Cell	4.10664		NCALD	2.18305	6.91271e-09	Schwann Cell	4.54113		BMP2	0.703128	0.0793407	Schwann Cell	1.62803
CIT	4.31417	1.10117e-103	Schwann Cell	19.8927		CTNNA2	5.94256	5.22285e-06	Schwann Cell	61.502		MSMO1	1.87045	8.56269e-09	Schwann Cell	3.65647		SEMA3D	0.717393	0.0925334	Schwann Cell	1.64421
FOXO1	2.17377	1.57629e-102	Schwann Cell	4.512		RGMB	1.92928	5.28537e-06	Schwann Cell	3.80864		MLIP	7.72068	1.03024e-08	Schwann Cell	210.938		ALDH1A3	0.830598	0.0925883	Schwann Cell	1.77842
GRIK2	4.30357	1.33281e-99	Schwann Cell	19.7471		SLITRK2	3.82502	5.70979e-06	Schwann Cell	14.1724		ADAM23	4.62222	1.16512e-08	Schwann Cell	24.6279		S100A4	0.594177	0.0947224	Schwann Cell	1.50961
TTYH1	4.52968	4.74251e-99	Schwann Cell	23.0977		IQGAP2	2.44337	6.22925e-06	Schwann Cell	5.43912		SLITRK5	3.30894	1.62874e-08	Schwann Cell	9.91039		MICALL2	1.17684	0.0956618	Schwann Cell	2.26081
AFAP1L2	3.18707	3.88413e-99	Schwann Cell	9.10762		RSPO3	3.56219	8.67663e-06	Schwann Cell	11.8121		SQLE	1.82695	1.69345e-08	Schwann Cell	3.54786		BRSK2	2.56829	0.100031	Schwann Cell	5.93107
FGL2	2.14289	1.69493e-97	Schwann Cell	4.41647		PRKCA	2.20036	9.71096e-06	Schwann Cell	4.59595		TBX3	3.60729	2.14932e-08	Schwann Cell	12.1871		NCAM2	2.51049	0.103003	Schwann Cell	5.69815
ARHGAP15	3.01036	4.51476e-96	Schwann Cell	8.05768		AIF1L	3.03443	1.1571e-05	Schwann Cell	8.19319		PDGFB	2.43287	2.12534e-08	Schwann Cell	5.39965		STK32A	2.47642	0.10481	Schwann Cell	5.56517
GALNT15	2.70817	1.65444e-94	Schwann Cell	6.5349		DKK3	1.54161	1.33172e-05	Schwann Cell	2.91119		SLITRK1	5.45355	2.31044e-08	Schwann Cell	43.8209		MYLK	0.486493	0.105333	Schwann Cell	1.40104
STARD13	2.15386	1.94998e-94	Schwann Cell	4.45018		EFS	1.76508	2.18249e-05	Schwann Cell	3.39894		COL16A1	2.22123	2.33213e-08	Schwann Cell	4.66292		ARHGEF16	1.1293	0.105809	Schwann Cell	2.18753
INPP5F	2.56659	5.46129e-94	Schwann Cell	5.92406		ERBB4	4.20925	2.30536e-05	Schwann Cell	18.4974		S100A1	2.58688	3.41812e-08	Schwann Cell	6.00799		PREX2	0.642789	0.108574	Schwann Cell	1.56134
VGLL3	2.48951	2.20467e-93	Schwann Cell	5.61587		ART3	4.43871	3.07089e-05	Schwann Cell	21.6863		NDUFA4L2	2.71313	3.5494e-08	Schwann Cell	6.55741		NDST3	1.10877	0.109919	Schwann Cell	2.15662
ASAP2	2.11318	1.13217e-90	Schwann Cell	4.32643		NAV2	1.95067	3.07805e-05	Schwann Cell	3.86554		ARHGEF16	4.83221	3.9034e-08	Schwann Cell	28.4867		TFAP2B	0.52622	0.114739	Schwann Cell	1.44015
EMP1	1.68754	1.48154e-90	Schwann Cell	3.22107		ASAP2	1.57392	3.20484e-05	Schwann Cell	2.97713		GPM6A	4.37535	4.32892e-08	Schwann Cell	20.7544		S100A10	0.490838	0.115986	Schwann Cell	1.40526
TRIM9	3.7732	2.95609e-89	Schwann Cell	13.6725		GATM	1.51075	3.24611e-05	Schwann Cell	2.84959		KCNS3	5.96471	4.92204e-08	Schwann Cell	62.4536		CIT	0.812481	0.116537	Schwann Cell	1.75623
IGSF1	4.92646	2.18685e-88	Schwann Cell	30.4097		TRIM9	2.28045	3.73109e-05	Schwann Cell	4.85828		PRX	2.83745	4.91602e-08	Schwann Cell	7.14753		S100A6	0.217146	0.119902	Schwann Cell	1.16243
ABL2	1.74657	6.05762e-89	Schwann Cell	3.3556		ENDOD1	1.91823	4.5605e-05	Schwann Cell	3.7796		WFDC2	2.7512	8.19784e-08	Schwann Cell	6.73277		IFIT1	0.604983	0.122879	Schwann Cell	1.52096
SOX6	2.72144	6.88666e-88	Schwann Cell	6.59531		NDRG1	1.33972	4.74458e-05	Schwann Cell	2.53103		PDLIM1	2.65883	9.77467e-08	Schwann Cell	6.31521		MMP17	1.75306	0.124118	Schwann Cell	3.37074
HMCN1	3.58623	1.37321e-85	Schwann Cell	12.0106		TSC22D4	1.65302	4.77313e-05	Schwann Cell	3.14491		RASSF4	2.0236	1.02242e-07	Schwann Cell	4.06597		RTKN	0.764629	0.124904	Schwann Cell	1.69893
FIGN	2.75309	4.79262e-85	Schwann Cell	6.7416		NTRK3	3.23459	5.29955e-05	Schwann Cell	9.41257		VWC2	6.71997	1.10332e-07	Schwann Cell	105.417		RSPO3	0.612759	0.125325	Schwann Cell	1.52918
CREB5	2.04885	8.59575e-85	Schwann Cell	4.13777		CADM2	1.74596	5.75732e-05	Schwann Cell	3.35418		LPL	1.64202	1.133e-07	Schwann Cell	3.12103		EFNA5	0.516354	0.129573	Schwann Cell	1.43034
ADAM23	3.75818	5.22723e-84	Schwann Cell	13.5308		ARHGAP19	2.29515	6.07111e-05	Schwann Cell	4.90805		PELO	1.58391	1.33391e-07	Schwann Cell	2.9978		NID2	0.577749	0.132155	Schwann Cell	1.49252
ANXA3	3.15613	7.93195e-81	Schwann Cell	8.91436		RHBDF1	1.74798	6.54574e-05	Schwann Cell	3.35888		RXRG	3.02182	1.38821e-07	Schwann Cell	8.1219		PYGM	0.553061	0.132469	Schwann Cell	1.4672
PCDH17	3.15328	1.66109e-77	Schwann Cell	8.89674		CSPG5	3.65792	6.60016e-05	Schwann Cell	12.6224		FYN	2.24268	1.507e-07	Schwann Cell	4.73275		BDNF	0.598818	0.138165	Schwann Cell	1.51448
WIPF1	1.67072	2.46599e-73	Schwann Cell	3.18374		SLITRK6	2.37899	7.97913e-05	Schwann Cell	5.20171		NFE2L3	2.416	1.67125e-07	Schwann Cell	5.33689		ATP6V1C2	1.63364	0.139709	Schwann Cell	3.10294
FRMD4A	2.2245	9.62207e-72	Schwann Cell	4.6735		HSPA12A	3.1646	8.86263e-05	Schwann Cell	8.96685		COBL	5.30423	2.00581e-07	Schwann Cell	39.5124		STMN1	0.57028	0.14066	Schwann Cell	1.48481
MMP17	3.43516	1.80693e-71	Schwann Cell	10.8165		ARHGEF10	2.01089	9.22855e-05	Schwann Cell	4.03032		HSPA12A	2.22066	2.34767e-07	Schwann Cell	4.66107		SEMA3B	0.539489	0.142347	Schwann Cell	1.45346
FADS3	1.56719	8.94276e-72	Schwann Cell	2.96327		CMTM3	1.61186	9.44868e-05	Schwann Cell	3.05646		ANO1	2.52012	2.73956e-07	Schwann Cell	5.73628		ASAP2	0.606245	0.142618	Schwann Cell	1.52229
CERS4	1.68503	1.10147e-71	Schwann Cell	3.21547		RNF182	4.14724	0.000100735	Schwann Cell	17.7192		PDE2A	2.69522	2.79341e-07	Schwann Cell	6.47655		PCBP4	0.486692	0.147289	Schwann Cell	1.40123
TSC22D4	1.51589	5.72862e-71	Schwann Cell	2.85975		PRSS23	1.37077	0.0001059	Schwann Cell	2.58608		ENTPD2	2.60885	3.16397e-07	Schwann Cell	6.10017		ITPR3	0.571296	0.149289	Schwann Cell	1.48586
LDLR	1.491	6.79974e-71	Schwann Cell	2.81084		TTYH2	2.83116	0.000115215	Schwann Cell	7.11648		FOS	1.21265	3.56404e-07	Schwann Cell	2.31763		PRX	0.956488	0.150168	Schwann Cell	1.94058
POU3F1	2.34601	7.69581e-70	Schwann Cell	5.08415		CXXC5	1.93928	0.000134809	Schwann Cell	3.83515		PLLP	2.71597	3.84534e-07	Schwann Cell	6.57034		CSPG5	0.697849	0.155064	Schwann Cell	1.62208
FAM107B	1.58015	7.78868e-70	Schwann Cell	2.99001		ADGRD1	1.72102	0.000148278	Schwann Cell	3.29668		FADS3	1.83116	5.47759e-07	Schwann Cell	3.55824		NGF	0.697858	0.155499	Schwann Cell	1.62209
OPN3	2.27033	8.22019e-69	Schwann Cell	4.82433		COL5A3	3.04042	0.000163938	Schwann Cell	8.22728		MBP	2.53384	5.58267e-07	Schwann Cell	5.79111		GRIK2	1.51686	0.156699	Schwann Cell	2.86167
ARAP2	2.19841	1.15377e-65	Schwann Cell	4.58974		MAP2	1.70006	0.000165555	Schwann Cell	3.24915		TTYH2	2.37119	6.34607e-07	Schwann Cell	5.17369		PLEKHA7	0.660777	0.157092	Schwann Cell	1.58093
PLSCR4	1.53692	4.96228e-65	Schwann Cell	2.90174		ITM2A	1.29207	0.000235313	Schwann Cell	2.44879		PHACTR3	3.7769	6.93358e-07	Schwann Cell	13.7076		INPP5F	0.522914	0.15777	Schwann Cell	1.43685
GDNF	4.12303	3.02535e-64	Schwann Cell	17.4244		STAG3	5.48278	0.000238331	Schwann Cell	44.7178		EMP1	1.65573	8.37054e-07	Schwann Cell	3.15083		TTLL7	0.706734	0.159678	Schwann Cell	1.6321
DEPDC7	2.99607	4.47018e-64	Schwann Cell	7.97821		KCNJ10	3.29976	0.000243924	Schwann Cell	9.84753		CORO2B	3.52021	1.12937e-06	Schwann Cell	11.4733		HOPX	0.521555	0.161399	Schwann Cell	1.4355
ANTXR2	1.54057	3.38763e-64	Schwann Cell	2.9091		KCNS3	4.10379	0.000269154	Schwann Cell	17.1934		ASPH	1.82403	1.40106e-06	Schwann Cell	3.5407		SLITRK2	1.28665	0.163873	Schwann Cell	2.43961
RXRG	1.96669	1.06548e-63	Schwann Cell	3.9087		PHACTR3	4.03595	0.000282811	Schwann Cell	16.4037		TFAP2A	1.64282	1.44055e-06	Schwann Cell	3.12276		ITM2A	0.445509	0.164511	Schwann Cell	1.36179
ENTPD2	3.99739	3.38209e-63	Schwann Cell	15.9711		SLITRK1	6.05823	0.000356422	Schwann Cell	66.6359		EPAS1	1.4498	1.6002e-06	Schwann Cell	2.7317		DES	0.488234	0.171218	Schwann Cell	1.40273
PKIB	2.05917	8.21176e-63	Schwann Cell	4.16746		ITIH5	1.6649	0.000380893	Schwann Cell	3.17092		PPP2R2B	2.6525	1.64634e-06	Schwann Cell	6.28756		HAS2	1.01597	0.176849	Schwann Cell	2.02227
KCNS3	2.36246	1.4159e-61	Schwann Cell	5.14248		VGLL3	1.62836	0.000386376	Schwann Cell	3.09161		RALGPS2	2.90355	1.84109e-06	Schwann Cell	7.48268		ALDH1A1	0.486321	0.178666	Schwann Cell	1.40087
TSPAN11	4.339	3.53458e-61	Schwann Cell	20.2381		LZTS1	2.23581	0.000389929	Schwann Cell	4.71026		TMOD2	3.3386	2.56597e-06	Schwann Cell	10.1162		TNFSF10	0.936099	0.178763	Schwann Cell	1.91335
RAPGEF5	2.48835	2.0437e-60	Schwann Cell	5.61135		FRMD5	4.97813	0.000463974	Schwann Cell	31.5185		THSD7A	3.11273	2.9282e-06	Schwann Cell	8.65019		DPP4	0.543376	0.18502	Schwann Cell	1.45738
MATN2	1.5951	2.79416e-60	Schwann Cell	3.02116		TENM3	1.8335	0.00049181	Schwann Cell	3.56401		WIF1	1.57562	4.22474e-06	Schwann Cell	2.98063		SPTBN1	0.30679	0.190389	Schwann Cell	1.23695
NCALD	2.66641	1.38108e-59	Schwann Cell	6.34847		TSPAN15	1.45855	0.000493548	Schwann Cell	2.74832		BCAS1	6.95541	4.43887e-06	Schwann Cell	124.104		SDK2	0.536066	0.193134	Schwann Cell	1.45001
EDNRB	1.44675	1.42407e-59	Schwann Cell	2.72594		PRX	2.84756	0.000508346	Schwann Cell	7.19782		TNFAIP6	3.69107	4.62351e-06	Schwann Cell	12.9159		FADS1	0.440045	0.195876	Schwann Cell	1.35665
GAS2L3	2.3871	2.44598e-59	Schwann Cell	5.23106		MEGF9	1.2037	0.000543074	Schwann Cell	2.3033		SYT11	2.86173	5.9355e-06	Schwann Cell	7.26887		SGK1	0.426998	0.19779	Schwann Cell	1.34443
ARHGAP24	1.72781	3.72317e-59	Schwann Cell	3.31224		TRIB2	1.40397	0.000665642	Schwann Cell	2.64628		FADS1	1.52109	9.52132e-06	Schwann Cell	2.87008		MPZ	3.50735	0.199449	Schwann Cell	11.3715
RASGEF1C	4.61677	3.95644e-58	Schwann Cell	24.535		LRRC4C	1.92412	0.000666596	Schwann Cell	3.79505		PLEKHA4	2.1204	1.13154e-05	Schwann Cell	4.34813		SLC44A1	0.44277	0.201717	Schwann Cell	1.35921
TMEM107	1.66014	3.78086e-58	Schwann Cell	3.16046		AATK	2.22055	0.000724208	Schwann Cell	4.66072		MATN2	3.94933	1.26029e-05	Schwann Cell	15.4478		NUBPL	0.533677	0.20273	Schwann Cell	1.44761
CHD7	2.04134	3.35534e-57	Schwann Cell	4.11627		RNASE1	2.12472	0.000725321	Schwann Cell	4.3612		TFPI	2.04605	1.35882e-05	Schwann Cell	4.12973		FHDC1	0.654904	0.209965	Schwann Cell	1.57451
FAM181B	2.27774	3.40078e-56	Schwann Cell	4.84919		FYN	1.89086	0.000746333	Schwann Cell	3.70856		PIK3R6	4.28721	1.38795e-05	Schwann Cell	19.5245		PLEKHA4	0.457157	0.220976	Schwann Cell	1.37283
VCAN	2.20253	7.24122e-55	Schwann Cell	4.60287		DTX4	3.87455	0.000811019	Schwann Cell	14.6675		ABCA6	1.4968	1.55917e-05	Schwann Cell	2.82215		SYT11	0.490617	0.22121	Schwann Cell	1.40505
RHBDF1	1.83473	2.22298e-54	Schwann Cell	3.56706		MX1	1.93326	0.000815305	Schwann Cell	3.81918		STARD4	1.95509	1.75319e-05	Schwann Cell	3.87741		SLC6A15	0.680493	0.222743	Schwann Cell	1.60269
PIK3IP1	1.44948	1.8693e-54	Schwann Cell	2.73109		RCVRN	3.83417	0.000841519	Schwann Cell	14.2627		PCSK9	1.81388	1.75782e-05	Schwann Cell	3.51586		PSMB8	0.401359	0.227428	Schwann Cell	1.32075
TNFRSF19	2.11254	2.41794e-53	Schwann Cell	4.32452		LPAR1	2.93853	0.000900039	Schwann Cell	7.66629		FST	2.5201	1.77758e-05	Schwann Cell	5.73623		LRP8	0.865588	0.230968	Schwann Cell	1.82208
PLEKHA4	1.42288	8.95197e-52	Schwann Cell	2.6812		INPP5F	1.36698	0.000902966	Schwann Cell	2.57931		INPP5F	1.83729	2.06176e-05	Schwann Cell	3.57338		PPP2R2B	1.02648	0.233141	Schwann Cell	2.03704
MEGF9	1.65713	1.10634e-51	Schwann Cell	3.15389		RASGEF1C	4.46115	0.000937695	Schwann Cell	22.0262		OPN3	3.08179	2.17817e-05	Schwann Cell	8.46664		CD82	0.395171	0.23434	Schwann Cell	1.3151
GAB1	1.51814	1.34016e-51	Schwann Cell	2.86422		LAMA2	2.33607	0.000971403	Schwann Cell	5.04924		SLC6A15	4.10177	2.61596e-05	Schwann Cell	17.1694		SAMHD1	0.396108	0.234538	Schwann Cell	1.31595
ADGRG6	2.4504	2.34698e-51	Schwann Cell	5.46569		FIGN	2.65314	0.000983097	Schwann Cell	6.29035		CST3	0.54299	2.52687e-05	Schwann Cell	1.45699		SHC4	0.855789	0.234687	Schwann Cell	1.80975
MEGF6	2.43191	4.70982e-51	Schwann Cell	5.39606		SLC44A1	1.0853	0.0011163	Schwann Cell	2.12181		SMPD3	2.9462	2.88213e-05	Schwann Cell	7.70718		VAX2	1.35589	0.235601	Schwann Cell	2.55956
ECE1	1.44912	2.41173e-50	Schwann Cell	2.73042		CERS4	1.83277	0.00116267	Schwann Cell	3.5622		F2R	3.568	3.17371e-05	Schwann Cell	11.8597		RASSF4	0.475437	0.239478	Schwann Cell	1.39034
TRDN	1.56446	3.84539e-50	Schwann Cell	2.95768		STMN1	1.0635	0.00181983	Schwann Cell	2.09		PRDM8	3.51585	3.40163e-05	Schwann Cell	11.4387		GADD45A	0.400185	0.240546	Schwann Cell	1.31968
ELOVL2	4.09018	1.16243e-49	Schwann Cell	17.0321		IL1RAPL1	5.78077	0.00183999	Schwann Cell	54.9776		STMN1	1.1931	3.5047e-05	Schwann Cell	2.28644		TTC39C	0.623747	0.241205	Schwann Cell	1.54087
SNTB1	2.41906	1.08295e-49	Schwann Cell	5.34823		EFR3B	2.07205	0.00187234	Schwann Cell	4.20483		NID2	1.53447	3.55327e-05	Schwann Cell	2.89681		ITGA4	0.621716	0.242995	Schwann Cell	1.5387
ENPP2	1.61834	5.98609e-49	Schwann Cell	3.07023		PREX2	3.3005	0.00201654	Schwann Cell	9.85259		ETV1	1.46274	3.6479e-05	Schwann Cell	2.75631		GADD45G	0.388076	0.253065	Schwann Cell	1.30865
SCARA3	1.52607	2.60097e-48	Schwann Cell	2.87999		LEPR	1.61398	0.00225706	Schwann Cell	3.06094		DEPDC7	3.00518	3.70153e-05	Schwann Cell	8.02876		ADGRG6	0.675431	0.25785	Schwann Cell	1.59707
RTKN	2.1566	5.65685e-48	Schwann Cell	4.45862		RASSF4	1.15174	0.00230126	Schwann Cell	2.22182		USP6NL	1.8629	3.84442e-05	Schwann Cell	3.63738		VCAM1	0.377827	0.258293	Schwann Cell	1.29938
RGMB	1.48153	5.77709e-46	Schwann Cell	2.79245		ABCA6	1.69976	0.00237094	Schwann Cell	3.24846		ITGB4	2.51111	4.72121e-05	Schwann Cell	5.7006		PDP1	0.638582	0.261492	Schwann Cell	1.5568
ANGPTL4	2.02678	6.89437e-46	Schwann Cell	4.07495		FADS3	1.26423	0.00280822	Schwann Cell	2.40199		SV2B	4.56855	4.8418e-05	Schwann Cell	23.7286		BCAS1	1.20468	0.271481	Schwann Cell	2.30486
PRRG4	1.4248	2.77251e-45	Schwann Cell	2.68478		NPDC1	1.19734	0.00287741	Schwann Cell	2.29317		CLGN	2.24005	5.06648e-05	Schwann Cell	4.72412		CAPG	0.357255	0.272523	Schwann Cell	1.28099
FRMD3	1.79757	5.58914e-45	Schwann Cell	3.47634		SV2C	5.93479	0.00308963	Schwann Cell	61.1717		MIA	2.16167	5.44814e-05	Schwann Cell	4.47433		PLVAP	0.48933	0.278172	Schwann Cell	1.40379
PAQR8	2.15232	3.99662e-44	Schwann Cell	4.44542		C1QTNF1	1.15897	0.00355104	Schwann Cell	2.23299		KCNJ10	3.45397	5.64496e-05	Schwann Cell	10.9584		P2RY1	0.454983	0.278291	Schwann Cell	1.37077
MAMDC2	1.76702	3.11911e-43	Schwann Cell	3.4035		RGS16	1.10581	0.00364744	Schwann Cell	2.1522		TPPP3	1.7406	5.6805e-05	Schwann Cell	3.34174		ITGA1	0.429764	0.2804	Schwann Cell	1.34701
CORO2B	2.62827	1.2429e-39	Schwann Cell	6.18284		CADM3	1.52266	0.00381068	Schwann Cell	2.87319		PLOD2	1.44485	5.6857e-05	Schwann Cell	2.72234		LCN2	0.804366	0.286707	Schwann Cell	1.74638
COL12A1	1.43019	5.58645e-39	Schwann Cell	2.69482		CAPN5	1.04232	0.00485599	Schwann Cell	2.05953		FIGN	1.67402	5.96113e-05	Schwann Cell	3.19103		ADAMTS4	0.420914	0.287271	Schwann Cell	1.33878
TFAP2C	2.22819	7.02463e-39	Schwann Cell	4.68546		PRDM8	2.53241	0.00490511	Schwann Cell	5.78539		BACH2	2.48615	7.02894e-05	Schwann Cell	5.6028		ATP10B	2.02362	0.291991	Schwann Cell	4.06603
SREBF1	1.22824	7.24907e-39	Schwann Cell	2.34281		COBL	1.44942	0.00505304	Schwann Cell	2.73098		NTRK3	3.29653	7.08254e-05	Schwann Cell	9.82551		PLOD2	0.401146	0.304603	Schwann Cell	1.32056
FOXJ1	1.50011	1.06324e-37	Schwann Cell	2.82864		SV2B	3.09776	0.00564125	Schwann Cell	8.56086		MGLL	1.41515	7.83121e-05	Schwann Cell	2.66688		FYN	0.409098	0.305178	Schwann Cell	1.32785
COL5A3	2.07326	1.7022e-37	Schwann Cell	4.20836		PIK3R6	3.62323	0.00606387	Schwann Cell	12.3226		TNFRSF11B	1.98279	9.35075e-05	Schwann Cell	3.95256		NOTCH1	0.361507	0.315992	Schwann Cell	1.28477
ACKR3	1.78231	2.81413e-37	Schwann Cell	3.43976		MME	4.90149	0.00625231	Schwann Cell	29.8879		SLC44A1	1.49831	9.70021e-05	Schwann Cell	2.82511		GPX3	0.346654	0.318034	Schwann Cell	1.27161
SLC44A1	1.16028	4.10458e-37	Schwann Cell	2.23501		FLRT1	4.79815	0.00642624	Schwann Cell	27.822		MME	4.97397	0.000104977	Schwann Cell	31.4277		AGT	0.899253	0.320817	Schwann Cell	1.8651
MEGF10	2.38265	5.4691e-37	Schwann Cell	5.21495		DAB1	3.48461	0.00658432	Schwann Cell	11.1936		RNF182	3.60097	0.000111285	Schwann Cell	12.1339		RPS6KA4	0.344402	0.32422	Schwann Cell	1.26962
TUBB2B	1.53881	7.16137e-37	Schwann Cell	2.90554		POU3F1	1.05311	0.00688518	Schwann Cell	2.07499		MFAP3L	2.10514	0.000111313	Schwann Cell	4.3024		KCP	1.25122	0.327082	Schwann Cell	2.38043
ARHGEF10	1.28654	1.47047e-36	Schwann Cell	2.43942		PLEKHA4	3.23693	0.00777675	Schwann Cell	9.42785		NDST3	4.74573	0.000114866	Schwann Cell	26.8291		FGFBP3	0.538759	0.330765	Schwann Cell	1.45272
IL1RAPL1	3.2095	1.18247e-35	Schwann Cell	9.25027		FRMD4A	0.95968	0.00776465	Schwann Cell	1.94488		DUSP6	1.12011	0.000119085	Schwann Cell	2.17364		CLDN11	0.53569	0.336568	Schwann Cell	1.44964
NTM	3.00124	1.20595e-35	Schwann Cell	8.0069		NTM	3.1785	0.00810259	Schwann Cell	9.05367		CTNNA2	5.5067	0.000147058	Schwann Cell	45.4655		LIPA	0.312839	0.352883	Schwann Cell	1.24215
GIMAP8	2.50321	1.39696e-35	Schwann Cell	5.66947		LUZP2	5.85832	0.00920402	Schwann Cell	58.0136		RSPO3	1.80735	0.00017714	Schwann Cell	3.5		PPP1R9A	0.345407	0.356727	Schwann Cell	1.27051
MAP2	1.91186	3.49643e-35	Schwann Cell	3.76295		SCG3	2.92591	0.00987919	Schwann Cell	7.59952		DAB1	4.73056	0.000195304	Schwann Cell	26.5486		NLGN3	0.458924	0.357517	Schwann Cell	1.37452
FLRT1	3.78524	6.71209e-34	Schwann Cell	13.787		CREB5	0.862755	0.0121979	Schwann Cell	1.81851		ITPR3	2.73364	0.000203668	Schwann Cell	6.65132		GLIPR2	0.358307	0.359326	Schwann Cell	1.28192
TFPI	1.19283	5.47824e-34	Schwann Cell	2.28601		NFE2L3	1.55224	0.0124626	Schwann Cell	2.93272		FHDC1	3.13948	0.000204662	Schwann Cell	8.81205		NIPA1	0.354901	0.360899	Schwann Cell	1.2789
SORCS2	2.96006	3.29084e-33	Schwann Cell	7.78157		OPN3	2.57462	0.0138198	Schwann Cell	5.95715		P2RY2	4.39476	0.000231342	Schwann Cell	21.0356		TTYH2	0.439809	0.364294	Schwann Cell	1.35642
DDIT4	0.960494	3.68331e-33	Schwann Cell	1.94598		XYLT1	1.07881	0.0175278	Schwann Cell	2.11229		RELN	4.192	0.000258861	Schwann Cell	18.2775		LRRTM4	0.506498	0.37625	Schwann Cell	1.4206
CLDN11	1.34741	4.39525e-33	Schwann Cell	2.54455		VWC2	4.69069	0.0186386	Schwann Cell	25.825		PRRG4	2.15895	0.000269297	Schwann Cell	4.46591		PROCR	0.322658	0.376593	Schwann Cell	1.25063
PLLP	2.03913	5.18823e-33	Schwann Cell	4.10998		DPP10	3.1972	0.0191927	Schwann Cell	9.1718		ARSI	2.00059	0.000283713	Schwann Cell	4.00163		HSPA12A	0.49993	0.380091	Schwann Cell	1.41414
CHML	1.47491	3.97857e-32	Schwann Cell	2.77965		MLIP	4.35948	0.0200007	Schwann Cell	20.5274		LUZP2	6.84481	0.000330734	Schwann Cell	114.946		DKK3	0.290255	0.38401	Schwann Cell	1.22286
COL5A2	1.79496	5.73187e-32	Schwann Cell	3.47005		PPP2R2B	2.24339	0.0202667	Schwann Cell	4.73508		ATP8A1	3.23917	0.000403023	Schwann Cell	9.44249		NEB	1.38052	0.392977	Schwann Cell	2.60363
RGCC	0.945913	9.66037e-31	Schwann Cell	1.92641		SLC2A3	0.842527	0.0210493	Schwann Cell	1.79319		ARHGEF10	1.47295	0.000403311	Schwann Cell	2.77589		C7	0.663817	0.39409	Schwann Cell	1.58427
SLITRK1	4.42047	1.90626e-30	Schwann Cell	21.4138		SLC6A15	1.22717	0.0214209	Schwann Cell	2.34108		IQGAP2	1.0584	0.000486314	Schwann Cell	2.08262		VSTM4	0.314426	0.402239	Schwann Cell	1.24352
PPP1R1B	1.08288	1.78431e-30	Schwann Cell	2.11825		DEPDC7	2.4351	0.0231719	Schwann Cell	5.40801		MEGF9	3.04442	0.000531741	Schwann Cell	8.25017		CCK	0.523189	0.404624	Schwann Cell	1.43713
SCG3	4.61329	7.8042e-30	Schwann Cell	24.4759		GPM6A	0.939558	0.0247068	Schwann Cell	1.91794		CCL2	1.0558	0.000566926	Schwann Cell	2.07886		ACAP3	0.355935	0.407494	Schwann Cell	1.27981
TOX	2.95148	2.26696e-29	Schwann Cell	7.73541		TFAP2B	0.916281	0.026648	Schwann Cell	1.88724		LPAR1	2.02846	0.000703397	Schwann Cell	4.07969		BCHE	0.487754	0.409184	Schwann Cell	1.40226
EGFLAM	1.7139	2.91935e-29	Schwann Cell	3.28046		ENHO	1.48569	0.0269645	Schwann Cell	2.80052		VILL	2.20471	0.000722732	Schwann Cell	4.60983		RGS9	0.483062	0.413775	Schwann Cell	1.39771
ARHGEF16	2.58566	4.27469e-29	Schwann Cell	6.00292		KCNK5	1.55899	0.0281985	Schwann Cell	2.94647		ECM1	1.08716	0.00076195	Schwann Cell	2.12456		NR4A1	0.239543	0.413781	Schwann Cell	1.18062
EFR3B	1.94556	5.06542e-29	Schwann Cell	3.85187		MACROD2	1.32617	0.0285555	Schwann Cell	2.50736		SASH1	1.00279	0.000791323	Schwann Cell	2.00387		MEGF10	0.454	0.420775	Schwann Cell	1.36983
VWC2	3.81783	3.5206e-28	Schwann Cell	14.102		SYNM	0.793971	0.0286122	Schwann Cell	1.73384		TSPAN5	1.7601	0.000917051	Schwann Cell	3.38722		USP6NL	0.351125	0.422146	Schwann Cell	1.27556
LIMD2	1.28365	3.2427e-28	Schwann Cell	2.43453		CLGN	2.59369	0.0291625	Schwann Cell	6.03639		FGFBP3	2.07956	0.00134467	Schwann Cell	4.2268		RGMB	0.304065	0.422584	Schwann Cell	1.23462
ETV1	1.56717	1.15337e-27	Schwann Cell	2.96323		ANXA3	1.25535	0.0298939	Schwann Cell	2.38725		PPFIBP2	1.46432	0.00143638	Schwann Cell	2.75933		S100B	0.269294	0.423693	Schwann Cell	1.20522
MFAP3L	1.52021	8.27897e-27	Schwann Cell	2.86832		ITGA4	2.1372	0.0320252	Schwann Cell	4.39908		SORCS2	4.56529	0.00152307	Schwann Cell	23.6749		ITPR1	0.262229	0.425712	Schwann Cell	1.19933
SASH1	1.05532	8.76493e-27	Schwann Cell	2.07818		ECE1	0.715349	0.0322043	Schwann Cell	1.64188		IL1RAPL1	6.35246	0.00175463	Schwann Cell	81.711		NNMT	0.371489	0.426212	Schwann Cell	1.29369
SLC44A2	0.915609	1.06592e-26	Schwann Cell	1.88637		EGFLAM	2.45224	0.0329487	Schwann Cell	5.47263		LRRC4C	1.01867	0.00194064	Schwann Cell	2.02605		LRRTM1	0.769804	0.428404	Schwann Cell	1.70504
GDPD5	1.48867	1.40822e-26	Schwann Cell	2.8063		GAB1	0.723973	0.0337846	Schwann Cell	1.65172		RASGEF1C	3.9493	0.00200174	Schwann Cell	15.4475		ANKRD54	0.323004	0.436166	Schwann Cell	1.25093
SLITRK2	3.10547	3.96364e-26	Schwann Cell	8.60675		PDE4B	1.09821	0.0337979	Schwann Cell	2.14088		PRKCA	2.24889	0.00213537	Schwann Cell	4.75318		AFAP1L2	0.340678	0.438604	Schwann Cell	1.26635
THY1	1.6033	1.20577e-25	Schwann Cell	3.03838		P2RY1	0.926455	0.0353127	Schwann Cell	1.9006		BRSK2	2.77486	0.00243008	Schwann Cell	6.8441		WFIKKN2	0.415529	0.438605	Schwann Cell	1.33379
FHDC1	2.7016	1.82713e-25	Schwann Cell	6.50521		SYP	2.80346	0.0376019	Schwann Cell	6.98113		SLITRK6	1.87323	0.00244382	Schwann Cell	3.66352		EFS	0.282649	0.439352	Schwann Cell	1.21643
FRMD5	3.63171	2.40111e-25	Schwann Cell	12.3952		VEGFA	0.677154	0.0438887	Schwann Cell	1.59898		SNCA	4.55565	0.00247945	Schwann Cell	23.5174		SCG3	1.16664	0.442938	Schwann Cell	2.24488
PTGIR	1.48112	3.02084e-25	Schwann Cell	2.79165		SYT11	3.26929	0.0464752	Schwann Cell	9.64171		CMTM3	0.934489	0.00258607	Schwann Cell	1.91121		ZBTB25	0.371588	0.444743	Schwann Cell	1.29378
MPPED2	1.42617	5.37207e-25	Schwann Cell	2.68733		RCAN1	0.72734	0.0537162	Schwann Cell	1.65558		FAM181B	3.50957	0.00264139	Schwann Cell	11.389		SAMD8	0.286481	0.44623	Schwann Cell	1.21966
PRDM8	2.35826	7.06153e-25	Schwann Cell	5.12753		FADS1	0.843832	0.0541394	Schwann Cell	1.79481		SV2C	7.16523	0.00284476	Schwann Cell	143.532		STEAP4	0.276795	0.447083	Schwann Cell	1.2115
ABLIM3	2.24174	1.63686e-24	Schwann Cell	4.72968		PIK3R1	0.627456	0.055768	Schwann Cell	1.54484		SMIM6	4.04249	0.00306333	Schwann Cell	16.4782		PLN	0.482406	0.459189	Schwann Cell	1.39707
NPDC1	0.957371	3.16875e-24	Schwann Cell	1.94177		COL5A2	0.725713	0.0605862	Schwann Cell	1.65372		FLRT1	2.19219	0.00330601	Schwann Cell	4.57		GRIN3B	1.98135	0.460271	Schwann Cell	3.94863
FYN	1.02387	3.42386e-24	Schwann Cell	2.03337		COL11A1	2.0716	0.0664067	Schwann Cell	4.20354		CCND3	0.913065	0.00349989	Schwann Cell	1.88304		COL11A2	0.701373	0.460474	Schwann Cell	1.62605
PTCH2	1.44179	4.98235e-24	Schwann Cell	2.71658		TNFAIP6	2.03209	0.0688699	Schwann Cell	4.08997		PPP1R1B	1.57515	0.00352744	Schwann Cell	2.97967		FGL2	0.248217	0.463843	Schwann Cell	1.18774
USP6NL	1.27516	5.60065e-24	Schwann Cell	2.42025		COL11A2	2.82182	0.088179	Schwann Cell	7.07053		PAQR8	1.2883	0.00357081	Schwann Cell	2.4424		ARHGAP24	0.303982	0.465456	Schwann Cell	1.23455
ITPR3	1.46772	7.06437e-24	Schwann Cell	2.76584		COL6A3	0.928164	0.0910488	Schwann Cell	1.90285		DAB2IP	1.87738	0.00393552	Schwann Cell	3.67406		SLC38A11	0.467506	0.470361	Schwann Cell	1.38272
PCDH1	1.58043	8.27942e-24	Schwann Cell	2.99058		CNTN4	0.573019	0.0953767	Schwann Cell	1.48763		ARHGAP10	1.24512	0.00441509	Schwann Cell	2.37038		CTNNAL1	0.243296	0.471204	Schwann Cell	1.18369
SYP	1.53573	2.01319e-23	Schwann Cell	2.89935		STK32A	2.36374	0.110769	Schwann Cell	5.14703		FOXO1	0.823123	0.00479663	Schwann Cell	1.76923		ZBTB37	0.288701	0.471422	Schwann Cell	1.22154
NGF	2.37702	1.08893e-22	Schwann Cell	5.19464		FST	0.854367	0.112783	Schwann Cell	1.80797		P2RY1	2.29013	0.00509762	Schwann Cell	4.89099		MX1	0.541011	0.472077	Schwann Cell	1.45499
PIK3R1	0.786487	4.08644e-22	Schwann Cell	1.72487		CUBN	3.39897	0.118977	Schwann Cell	10.5485		LZTS1	1.85554	0.00549124	Schwann Cell	3.61887		DNAJB1	0.226444	0.473797	Schwann Cell	1.16995
KCTD12	0.790169	6.53687e-22	Schwann Cell	1.72928		COL9A2	3.34762	0.120168	Schwann Cell	10.1797		SLC2A3	0.938625	0.00626853	Schwann Cell	1.9167		NPTX2	1.05668	0.476257	Schwann Cell	2.08014
ARHGEF6	1.1669	7.79504e-22	Schwann Cell	2.24528		BRSK2	3.16979	0.125657	Schwann Cell	8.99917		GAB1	1.10429	0.00631745	Schwann Cell	2.14993		PLLP	1.0132	0.486207	Schwann Cell	2.01838
DAPK2	2.58498	1.14397e-21	Schwann Cell	6.00006		RELN	1.15521	0.134714	Schwann Cell	2.22717		CHML	1.33394	0.00648776	Schwann Cell	2.52089		SYP	0.652479	0.486957	Schwann Cell	1.57187
NLGN3	3.06033	2.21727e-21	Schwann Cell	8.34164		PSRC1	1.62644	0.138447	Schwann Cell	3.08749		IGFBP5	0.758173	0.0067956	Schwann Cell	1.69135		MEX3D	0.326738	0.487821	Schwann Cell	1.25417
CSF1	0.93231	3.40445e-21	Schwann Cell	1.90833		CHD7	0.548058	0.140126	Schwann Cell	1.46212		SREBF1	1.66504	0.0071727	Schwann Cell	3.17123		CKB	0.203625	0.487899	Schwann Cell	1.15159
CDH2	1.82269	4.80765e-21	Schwann Cell	3.53739		LAT	1.30119	0.157771	Schwann Cell	2.46433		CDH7	2.81769	0.00747135	Schwann Cell	7.05035		GPM6A	0.24806	0.498877	Schwann Cell	1.18761
COL28A1	1.80767	6.26843e-21	Schwann Cell	3.50077		DNAJB2	0.487352	0.167248	Schwann Cell	1.40187		COL5A3	2.8131	0.00749653	Schwann Cell	7.02792		SERPINH1	0.197038	0.509763	Schwann Cell	1.14634
ARSI	2.19131	1.16654e-20	Schwann Cell	4.5672		TNFRSF11B	0.800279	0.171494	Schwann Cell	1.74144		PLXNB3	26.9984	0.00802782	Schwann Cell	134064856		ORAI1	0.229139	0.510493	Schwann Cell	1.17214
DAB1	3.48454	1.47345e-20	Schwann Cell	11.1931		ITPR3	0.460928	0.176777	Schwann Cell	1.37643		MAG	1.15814	0.00809864	Schwann Cell	2.2317		TRIM9	0.450911	0.511568	Schwann Cell	1.3669
TENM3	1.30524	2.68353e-20	Schwann Cell	2.47125		FGFBP3	0.908758	0.183584	Schwann Cell	1.87743		RCVRN	1.77904	0.00840826	Schwann Cell	3.43198		NPPC	1.55575	0.51491	Schwann Cell	2.93988
LRRTM4	3.23798	1.44958e-19	Schwann Cell	9.43471		ATP10B	0.478256	0.217819	Schwann Cell	1.39306		LEPR	2.10264	0.00965872	Schwann Cell	4.29496		IL1RAPL1	0.355682	0.516049	Schwann Cell	1.27959
G0S2	0.784026	4.85584e-19	Schwann Cell	1.72193		GAP43	0.727731	0.222226	Schwann Cell	1.65603		LGI3	2.53352	0.0101433	Schwann Cell	5.78984		MKI67	0.4391	0.520067	Schwann Cell	1.35576
PLCG2	0.802208	7.92974e-19	Schwann Cell	1.74377		RPGRIP1	2.4782	0.249357	Schwann Cell	5.57203		NLGN3	3.45819	0.0106142	Schwann Cell	10.9905		IQGAP2	0.23507	0.521773	Schwann Cell	1.17696
PDP1	1.02625	4.25999e-18	Schwann Cell	2.03673		THY1	0.467038	0.255507	Schwann Cell	1.38227		ANTXR2	1.3641	0.0107652	Schwann Cell	2.57415		PRRG4	0.697792	0.523405	Schwann Cell	1.62202
TNS3	0.879846	1.05284e-17	Schwann Cell	1.84018		SMPD3	2.1886	0.273917	Schwann Cell	4.55862		COL9A2	2.71071	0.0121405	Schwann Cell	6.54645		FAM181B	0.267495	0.527925	Schwann Cell	1.20372
HGF	1.16238	2.77977e-17	Schwann Cell	2.23827		ANKRD44	0.599279	0.280406	Schwann Cell	1.51496		IL20RB	1.94824	0.0130544	Schwann Cell	3.85904		FOXJ1	0.861683	0.535812	Schwann Cell	1.81716
SPTBN1	0.6603	1.30455e-16	Schwann Cell	1.58041		MIA	0.734863	0.286283	Schwann Cell	1.66424		ADGRD1	0.915326	0.0136728	Schwann Cell	1.88599		IL1RAP	0.3393	0.53627	Schwann Cell	1.26514
NOTCH1	1.10242	1.85905e-16	Schwann Cell	2.14715		OAS3	1.13584	0.288179	Schwann Cell	2.19746		ERBB4	3.80291	0.0145998	Schwann Cell	13.9569		DDX58	0.228698	0.553805	Schwann Cell	1.17178
ABCA9	1.02392	2.27988e-16	Schwann Cell	2.03344		PPFIA2	1.33819	0.303742	Schwann Cell	2.52834		PIK3IP1	2.88648	0.0158622	Schwann Cell	7.39465		THRSP	0.262548	0.555414	Schwann Cell	1.1996
ISG20	0.761854	2.93149e-16	Schwann Cell	1.69567		TTC39C	0.615555	0.330078	Schwann Cell	1.53215		FAM81A	3.50035	0.0165301	Schwann Cell	11.3165		KRT7	0.805831	0.555642	Schwann Cell	1.74815
HSPH1	0.661791	9.67884e-16	Schwann Cell	1.58205		CDH7	0.97689	0.339088	Schwann Cell	1.96822		DSC3	5.41132	0.0172134	Schwann Cell	42.5568		TRIB3	0.424731	0.558733	Schwann Cell	1.34232
APOE	0.655448	2.71239e-15	Schwann Cell	1.5751		GJC2	0.935658	0.354231	Schwann Cell	1.91276		MACROD2	3.31562	0.0182072	Schwann Cell	9.95634		MARCKS	0.17487	0.57345	Schwann Cell	1.12886
SLITRK5	1.94026	3.32282e-15	Schwann Cell	3.83776		G0S2	0.288282	0.369821	Schwann Cell	1.22118		CNP	2.32975	0.0183092	Schwann Cell	5.02719		TNS3	0.188921	0.574504	Schwann Cell	1.13991
ARL4A	0.656463	3.87078e-15	Schwann Cell	1.57621		ST6GAL1	0.497847	0.374805	Schwann Cell	1.4121		MAL2	4.46297	0.019835	Schwann Cell	22.0541		CXXC5	0.185103	0.576277	Schwann Cell	1.1369
CTNNA2	3.26703	6.84326e-15	Schwann Cell	9.62663		FRMD3	0.725831	0.395806	Schwann Cell	1.65385		IL1RAP	2.24158	0.0206399	Schwann Cell	4.72914		LAMA2	0.185228	0.577093	Schwann Cell	1.137
LYSMD2	0.844627	6.8833e-15	Schwann Cell	1.7958		SLC44A2	0.267142	0.40558	Schwann Cell	1.20342		CSPG5	3.01653	0.0216538	Schwann Cell	8.09218		CNTFR	0.185751	0.578925	Schwann Cell	1.13741
BEST1	0.694455	3.4319e-14	Schwann Cell	1.61827		MZB1	1.26996	0.415775	Schwann Cell	2.41154		GJC2	1.97612	0.0218327	Schwann Cell	3.93433		ARRDC3	0.185549	0.583742	Schwann Cell	1.13725
IFI27	0.760766	3.49999e-14	Schwann Cell	1.69439		MBP	0.417602	0.418648	Schwann Cell	1.33571		PCDH1	1.75683	0.0240627	Schwann Cell	3.37954		SAMD9L	0.191553	0.586731	Schwann Cell	1.14199
PPP1R9A	1.03457	3.77704e-14	Schwann Cell	2.04851		IL1RAP	0.312419	0.421506	Schwann Cell	1.24179		ATP10B	6.1341	0.0276591	Schwann Cell	70.2341		ZEB2	0.165285	0.591464	Schwann Cell	1.12139
AKNAD1	1.23719	8.56465e-14	Schwann Cell	2.35739		SERPINH1	0.274262	0.425196	Schwann Cell	1.20938		GDNF	1.7644	0.03065	Schwann Cell	3.39733		IFI35	0.173733	0.602449	Schwann Cell	1.12797
TPPP3	0.889317	1.59686e-13	Schwann Cell	1.8523		FAM81A	1.17112	0.439398	Schwann Cell	2.25187		LGALS3	0.602855	0.0318015	Schwann Cell	1.51872		TNFRSF19	0.178504	0.614264	Schwann Cell	1.13171
SEMA4B	0.641578	1.83904e-13	Schwann Cell	1.56003		ABLIM3	0.486542	0.448347	Schwann Cell	1.40108		EGFLAM	1.27664	0.0322365	Schwann Cell	2.42273		LTBP4	0.167769	0.615503	Schwann Cell	1.12332
TNFRSF11B	1.17855	1.96507e-13	Schwann Cell	2.26349		ITGA6	0.232386	0.458977	Schwann Cell	1.17478		SYP	2.4491	0.0332082	Schwann Cell	5.46074		TMEM71	0.656447	0.616158	Schwann Cell	1.5762
TPST1	0.675824	2.8131e-13	Schwann Cell	1.59751		FLRT2	0.272717	0.460089	Schwann Cell	1.20808		COL6A3	2.05145	0.0358146	Schwann Cell	4.14522		ANKRD37	0.390922	0.617929	Schwann Cell	1.31123
GRASP	0.704162	3.09619e-13	Schwann Cell	1.6292		MMP2	0.230747	0.468593	Schwann Cell	1.17344		SAMD8	1.82156	0.0365555	Schwann Cell	3.53462		C1QTNF6	0.20393	0.625577	Schwann Cell	1.15183
FAM102A	0.656453	3.51096e-13	Schwann Cell	1.5762		ITGB4	0.22321	0.479421	Schwann Cell	1.16733		THRSP	5.92039	0.0494233	Schwann Cell	60.5639		BAG3	0.161616	0.629077	Schwann Cell	1.11854
BAIAP3	2.15096	5.02893e-13	Schwann Cell	4.44124		SMOC1	0.505209	0.492676	Schwann Cell	1.41933		LAMA2	0.844273	0.0499604	Schwann Cell	1.79536		GON4L	0.159904	0.631925	Schwann Cell	1.11721
CCK	1.47217	2.00315e-12	Schwann Cell	2.7744		COL12A1	0.259491	0.506615	Schwann Cell	1.19706		PPFIA2	2.99701	0.0532715	Schwann Cell	7.98345		NDC80	0.589417	0.645675	Schwann Cell	1.50464
CXCL10	1.32373	2.24345e-12	Schwann Cell	2.50312		MEGF6	0.416704	0.508292	Schwann Cell	1.33487		SLFN5	1.01867	0.0537528	Schwann Cell	2.02605		IFIH1	0.191606	0.646029	Schwann Cell	1.14203
FRAS1	1.95597	1.98813e-11	Schwann Cell	3.87976		ENTPD2	0.369567	0.511629	Schwann Cell	1.29196		CD44	0.691396	0.0538267	Schwann Cell	1.61485		DAB2IP	0.151826	0.647142	Schwann Cell	1.11098
PSRC1	1.1928	2.99001e-11	Schwann Cell	2.28595		PRKCQ	1.45076	0.530804	Schwann Cell	2.73353		COL11A1	1.73106	0.0547725	Schwann Cell	3.31971		COL6A3	0.161378	0.653119	Schwann Cell	1.11835
ZC3HAV1	0.548764	3.26964e-11	Schwann Cell	1.46283		IFIT2	0.290539	0.536233	Schwann Cell	1.2231		ST3GAL5	1.96204	0.0549824	Schwann Cell	3.89614		ACKR3	0.17249	0.660622	Schwann Cell	1.127
RSPO3	1.82378	3.78985e-11	Schwann Cell	3.54008		EDARADD	0.371461	0.550386	Schwann Cell	1.29366		FRMD3	1.03955	0.0564109	Schwann Cell	2.05559		ADORA2A	0.313124	0.682748	Schwann Cell	1.2424
WARS	0.574939	7.4369e-11	Schwann Cell	1.48961		IFIT1	0.282523	0.567562	Schwann Cell	1.21632		NUBPL	1.71064	0.0569483	Schwann Cell	3.27305		MME	0.201624	0.684479	Schwann Cell	1.14999
HAS2	1.37393	9.20538e-11	Schwann Cell	2.59176		ITPRIPL1	0.748423	0.575768	Schwann Cell	1.67996		MFGE8	0.550209	0.0591104	Schwann Cell	1.4643		COL4A1	0.134818	0.685168	Schwann Cell	1.09795
VAX2	2.96311	1.06754e-10	Schwann Cell	7.79801		TMEM140	0.743618	0.577511	Schwann Cell	1.67437		MEGF10	2.2076	0.0591975	Schwann Cell	4.61906		FRAS1	0.161829	0.685318	Schwann Cell	1.1187
P2RX7	0.907465	1.21514e-10	Schwann Cell	1.87575		ARHGAP22	0.276658	0.601409	Schwann Cell	1.21139		LIPC	2.75871	0.0594106	Schwann Cell	6.7679		CLU	0.137011	0.688578	Schwann Cell	1.09962
BACH2	1.96654	1.73158e-10	Schwann Cell	3.90831		ERAP1	0.179781	0.617733	Schwann Cell	1.13271		TGFA	3.81307	0.0648775	Schwann Cell	14.0556		VMO1	0.496763	0.691324	Schwann Cell	1.41104
GAP43	1.14923	2.02211e-10	Schwann Cell	2.21795		AKNAD1	1.00516	0.620852	Schwann Cell	2.00716		COL11A2	3.53915	0.0690343	Schwann Cell	11.6249		ECM1	0.132704	0.691696	Schwann Cell	1.09635
PSMB9	0.537342	1.10396e-09	Schwann Cell	1.4513		HAS2	0.460595	0.647338	Schwann Cell	1.37611		LRRTM4	1.97189	0.0735304	Schwann Cell	3.92282		SLC34A2	0.748123	0.692185	Schwann Cell	1.67961
PTTG1	0.613217	4.27201e-09	Schwann Cell	1.52967		FAM78A	0.574851	0.650556	Schwann Cell	1.48952		BMP7	2.37474	0.0766251	Schwann Cell	5.18643		ELOVL2	0.746044	0.69257	Schwann Cell	1.67719
TMEM140	0.815614	4.92937e-09	Schwann Cell	1.76005		SAMD8	0.168048	0.66763	Schwann Cell	1.12354		AIF1L	3.18455	0.0772294	Schwann Cell	9.09167		NDRG1	0.133319	0.697705	Schwann Cell	1.09681
ASPH	0.459026	5.3628e-09	Schwann Cell	1.37461		BEST1	0.784992	0.679845	Schwann Cell	1.72308		SYT13	3.04886	0.0810599	Schwann Cell	8.27557		WFDC2	0.140227	0.704398	Schwann Cell	1.10208
FSCN1	0.477269	5.96361e-09	Schwann Cell	1.39211		CHML	0.264452	0.699803	Schwann Cell	1.20118		AUTS2	1.62284	0.0825966	Schwann Cell	3.07981		NRXN3	0.705586	0.705422	Schwann Cell	1.63081
MAG	2.02714	1.403e-08	Schwann Cell	4.07595		HPDL	0.469116	0.702299	Schwann Cell	1.38426		PSRC1	1.08876	0.0835659	Schwann Cell	2.12691		ITGB4	0.16628	0.70546	Schwann Cell	1.12216
EFS	0.631274	1.5381e-08	Schwann Cell	1.54893		SDK2	0.438611	0.717972	Schwann Cell	1.3553		AQP4	2.87946	0.0866961	Schwann Cell	7.35873		RCAN1	0.127138	0.711733	Schwann Cell	1.09212
PDE2A	1.56251	2.22778e-08	Schwann Cell	2.95367		PTGIR	0.425462	0.72564	Schwann Cell	1.343		HAS2	2.17483	0.0874646	Schwann Cell	4.51533		ITGB8	0.159105	0.711797	Schwann Cell	1.11659
STK32A	0.588694	5.09596e-08	Schwann Cell	1.50389		RASGRP1	0.208127	0.726167	Schwann Cell	1.15519		INSIG1	0.481852	0.0886612	Schwann Cell	1.39654		AREG	0.358044	0.716316	Schwann Cell	1.28169
THSD7A	0.909636	7.59531e-08	Schwann Cell	1.87857		GPR155	0.186628	0.728516	Schwann Cell	1.1381		COTL1	0.466903	0.0951126	Schwann Cell	1.38214		PRDM1	0.162447	0.727299	Schwann Cell	1.11918
ITGA6	0.573781	1.01489e-07	Schwann Cell	1.48842		IL16	0.256174	0.731045	Schwann Cell	1.19431		AATK	2.66366	0.095971	Schwann Cell	6.33638		PIK3IP1	0.127416	0.735527	Schwann Cell	1.09234
SPOCK1	0.568631	1.2959e-07	Schwann Cell	1.48312		SNX18	0.119377	0.733563	Schwann Cell	1.08627		PAX3	1.22611	0.100693	Schwann Cell	2.33935		ACTA2	0.11711	0.736075	Schwann Cell	1.08456
SDK2	1.74991	1.92596e-07	Schwann Cell	3.36338		ASPN	0.404542	0.736892	Schwann Cell	1.32367		RCAN1	0.471782	0.102057	Schwann Cell	1.38682		NIF3L1	0.162398	0.739863	Schwann Cell	1.11915
ANKRD37	0.422772	2.57027e-07	Schwann Cell	1.3405		ERCC6L	0.577616	0.745689	Schwann Cell	1.49238		RAPSN	1.64121	0.104905	Schwann Cell	3.11928		MYH11	0.132524	0.740223	Schwann Cell	1.09621
MACROD2	1.18222	2.74919e-07	Schwann Cell	2.26926		PELO	0.11399	0.755204	Schwann Cell	1.08222		ITGB8	0.94237	0.10641	Schwann Cell	1.92168		CHRDL1	0.187155	0.743868	Schwann Cell	1.13852
ACKR1	1.16328	5.10199e-07	Schwann Cell	2.23966		TOX	0.549538	0.756192	Schwann Cell	1.46362		SDK2	1.29968	0.106661	Schwann Cell	2.46175		S100A9	0.559477	0.753994	Schwann Cell	1.47373
PGF	0.519496	8.24596e-07	Schwann Cell	1.43345		ACKR1	0.297658	0.756402	Schwann Cell	1.22915		SH3GL3	3.88695	0.107873	Schwann Cell	14.7941		ANKRD44	0.10576	0.755598	Schwann Cell	1.07606
CNTN4	1.0265	1.15275e-06	Schwann Cell	2.03708		IL2RG	0.193879	0.773463	Schwann Cell	1.14383		SGCD	1.42463	0.10787	Schwann Cell	2.68446		BAIAP3	0.224309	0.76395	Schwann Cell	1.16822
CD82	0.418371	1.3263e-06	Schwann Cell	1.33642		TMEM177	0.494618	0.775807	Schwann Cell	1.40895		ZBTB37	2.42578	0.109156	Schwann Cell	5.37319		PPFIA2	0.21707	0.770601	Schwann Cell	1.16237
ENHO	1.34307	2.29461e-06	Schwann Cell	2.5369		GLIPR2	0.135864	0.776055	Schwann Cell	1.09875		NUDT17	3.76266	0.111277	Schwann Cell	13.5729		PRSS57	0.495489	0.776948	Schwann Cell	1.4098
DTX4	1.34924	2.46258e-06	Schwann Cell	2.54777		MFAP3L	0.121187	0.782569	Schwann Cell	1.08763		TASP1	1.01747	0.113577	Schwann Cell	2.02436		RNF182	0.141552	0.777137	Schwann Cell	1.10309
TGFBR2	0.385638	2.89289e-06	Schwann Cell	1.30644		VCAM1	0.12434	0.788278	Schwann Cell	1.09001		MMRN1	1.84455	0.114281	Schwann Cell	3.59142		CSF1	0.101097	0.777396	Schwann Cell	1.07259
SAMD9L	0.671351	5.83791e-06	Schwann Cell	1.59256		ABCG2	0.139317	0.802045	Schwann Cell	1.10138		RPGRIP1	2.28873	0.118338	Schwann Cell	4.88626		FOS	0.0366814	0.787641	Schwann Cell	1.02575
MATN4	1.67001	6.01066e-06	Schwann Cell	3.18217		SMIM6	0.232123	0.804373	Schwann Cell	1.17456		EDARADD	3.37042	0.119928	Schwann Cell	10.3418		IFI27	0.0737964	0.791437	Schwann Cell	1.05248
ISG15	0.38109	6.7873e-06	Schwann Cell	1.30232		AUTS2	0.077983	0.808397	Schwann Cell	1.05554		STK10	1.22665	0.12029	Schwann Cell	2.34023		BACH2	0.17884	0.792487	Schwann Cell	1.13197
RCAN1	0.392331	7.56354e-06	Schwann Cell	1.31251		PDK4	0.116836	0.825124	Schwann Cell	1.08435		TRIM14	2.22669	0.121173	Schwann Cell	4.68058		MRM1	0.193341	0.79398	Schwann Cell	1.14341
TMEM100	0.468166	8.45711e-06	Schwann Cell	1.38335		TMC8	0.364268	0.8271	Schwann Cell	1.28723		PDE4B	0.537426	0.133099	Schwann Cell	1.45138		HS1BP3	0.111778	0.799613	Schwann Cell	1.08056
LIPA	0.414875	1.43672e-05	Schwann Cell	1.33318		PTGDR	0.361311	0.828564	Schwann Cell	1.28459		CREB5	2.97943	0.134623	Schwann Cell	7.88672		CNTN4	0.143222	0.799886	Schwann Cell	1.10437
SV2B	2.4066	2.19706e-05	Schwann Cell	5.30223		DDIT4	0.0716372	0.830162	Schwann Cell	1.05091		KCTD18	1.59666	0.14421	Schwann Cell	3.02442		LGALS3	0.0854137	0.800479	Schwann Cell	1.06099
IFIT3	0.381671	2.85494e-05	Schwann Cell	1.30285		TDRKH	0.243814	0.831346	Schwann Cell	1.18412		MTA2	1.94296	0.145876	Schwann Cell	3.84493		TNNT1	0.101629	0.804891	Schwann Cell	1.07298
IFIH1	0.643979	3.03055e-05	Schwann Cell	1.56263		NLGN3	0.346315	0.834449	Schwann Cell	1.27131		CAMK1D	1.91332	0.14906	Schwann Cell	3.76676		IGF1	0.0830496	0.808317	Schwann Cell	1.05925
CUBN	0.836695	3.29419e-05	Schwann Cell	1.78595		SH2D3C	0.228633	0.841137	Schwann Cell	1.17172		DTX4	2.51112	0.159698	Schwann Cell	5.70064		IGSF1	0.390079	0.817823	Schwann Cell	1.31047
SMIM6	3.17353	3.98433e-05	Schwann Cell	9.02255		MICALL2	0.108955	0.842915	Schwann Cell	1.07845		CDH1	0.91744	0.161457	Schwann Cell	1.88876		TDRKH	0.136164	0.818058	Schwann Cell	1.09898
COL9A1	2.69417	5.22687e-05	Schwann Cell	6.47183		ARHGAP15	0.147259	0.853837	Schwann Cell	1.10746		SLC9A3R1	0.418664	0.168157	Schwann Cell	1.33669		PPM1M	0.0823929	0.818935	Schwann Cell	1.05877
DDX58	0.45774	6.21358e-05	Schwann Cell	1.37339		AKNA	0.0908787	0.86202	Schwann Cell	1.06502		C1QTNF6	1.72938	0.170817	Schwann Cell	3.31585		BMP3	0.08581	0.824646	Schwann Cell	1.06128
GRAP2	1.15708	6.74317e-05	Schwann Cell	2.23005		DPEP2	0.230202	0.885523	Schwann Cell	1.173		B3GALT5	2.3227	0.171187	Schwann Cell	5.00267		CHAC1	0.353768	0.832603	Schwann Cell	1.27789
MEOX2	1.33069	0.00011987	Schwann Cell	2.51524		SASH1	0.0434628	0.889589	Schwann Cell	1.03058		FRMD5	1.09841	0.1778	Schwann Cell	2.14119		PLAT	0.065969	0.844769	Schwann Cell	1.04679
SYT11	0.352387	0.000123485	Schwann Cell	1.27667		FN1	0.0413013	0.898965	Schwann Cell	1.02904		LDLR	0.743635	0.179713	Schwann Cell	1.67439		DPYSL2	0.0635118	0.844896	Schwann Cell	1.04501
CDH7	1.64292	0.000192192	Schwann Cell	3.12297		SPN	0.19794	0.900535	Schwann Cell	1.14706		BAIAP3	1.66529	0.181483	Schwann Cell	3.17178		ARSI	0.126556	0.85006	Schwann Cell	1.09168
ADAP1	0.770987	0.000304341	Schwann Cell	1.70644		FGF7	0.0625871	0.904155	Schwann Cell	1.04434		BANK1	1.07976	0.181555	Schwann Cell	2.11368		TBX3	0.0659884	0.851252	Schwann Cell	1.0468
FBLN2	0.425705	0.000390932	Schwann Cell	1.34323		IFI44L	0.122009	0.911911	Schwann Cell	1.08825		DNAJB2	2.18597	0.182197	Schwann Cell	4.55033		ANTXR2	0.0760168	0.852374	Schwann Cell	1.0541
RELN	0.736497	0.000402992	Schwann Cell	1.66613		SELE	0.171139	0.9132	Schwann Cell	1.12595		MEX3D	2.13433	0.187167	Schwann Cell	4.39032		MGST1	0.0607689	0.852798	Schwann Cell	1.04302
GJC2	1.36917	0.000427171	Schwann Cell	2.58321		KLHL32	0.141312	0.927421	Schwann Cell	1.10291		COL14A1	0.956736	0.192227	Schwann Cell	1.94091		LZTS1	0.305088	0.852999	Schwann Cell	1.23549
ITGA4	0.531476	0.00048864	Schwann Cell	1.44541		C1QTNF6	0.1156	0.940068	Schwann Cell	1.08343		GON4L	0.41622	0.196512	Schwann Cell	1.33443		VWC2	0.143639	0.858505	Schwann Cell	1.10469
FAM81A	1.4888	0.000647916	Schwann Cell	2.80656		IFI35	0.0256287	0.953495	Schwann Cell	1.01792		STRN4	1.30344	0.197036	Schwann Cell	2.46817		NR4A2	0.0600777	0.858913	Schwann Cell	1.04252
BTG1	0.198579	0.00102416	Schwann Cell	1.14757		SRPX	0.0214588	0.95512	Schwann Cell	1.01499		SIGIRR	0.448511	0.200597	Schwann Cell	1.36463		APOA1	0.289094	0.860292	Schwann Cell	1.22187
HERC6	0.52482	0.00125808	Schwann Cell	1.43875		LZTR1	0.0282355	0.958108	Schwann Cell	1.01976		MCOLN2	1.28434	0.20226	Schwann Cell	2.43571		ECE1	0.0581222	0.860857	Schwann Cell	1.04111
WFIKKN2	1.21402	0.0017769	Schwann Cell	2.31983		ARMC6	0.0202851	0.974673	Schwann Cell	1.01416		SPPL3	1.92823	0.208895	Schwann Cell	3.80587		ATF3	0.0479631	0.866221	Schwann Cell	1.0338
TTYH2	0.500701	0.00180822	Schwann Cell	1.4149		STK10	0.0136964	0.981674	Schwann Cell	1.00954		LZTR1	1.4848	0.209495	Schwann Cell	2.79879		SELE	0.267243	0.869767	Schwann Cell	1.20351
F2R	0.354147	0.00189457	Schwann Cell	1.27823		SLC39A10	0.00223258	0.994976	Schwann Cell	1.00155		KLHL32	3.13492	0.213317	Schwann Cell	8.78425		PRSS35	0.149595	0.871381	Schwann Cell	1.10926
APOD	0.203485	0.00189999	Schwann Cell	1.15148		MMRN1	7.88366e-05	0.999958	Schwann Cell	1.00005		ANGPTL4	0.650985	0.21401	Schwann Cell	1.57024		PQLC2	0.0993216	0.872595	Schwann Cell	1.07127
SV2C	3.34752	0.00204981	Schwann Cell	10.179		CHST12	-0.0114008	0.985617	Schwann Cell	0.992129		SLC35A2	1.85112	0.219627	Schwann Cell	3.60781		ASNS	0.0968026	0.875601	Schwann Cell	1.0694
ERAP1	0.387093	0.00208557	Schwann Cell	1.30776		CARD11	-0.0530005	0.971021	Schwann Cell	0.963929		IRF9	0.362793	0.225929	Schwann Cell	1.28591		ITIH5	0.0508864	0.879779	Schwann Cell	1.0359
PLEKHA7	0.968942	0.00231535	Schwann Cell	1.9574		PLEKHA7	-0.036756	0.961077	Schwann Cell	0.974844		SLC34A2	2.78412	0.232246	Schwann Cell	6.88817		TFPI	0.0493948	0.881658	Schwann Cell	1.03483
GPM6A	1.37495	0.00249469	Schwann Cell	2.59358		BACH2	-0.0304715	0.956234	Schwann Cell	0.9791		IL17RC	2.74935	0.232634	Schwann Cell	6.72412		PGF	0.0511064	0.883133	Schwann Cell	1.03606
EDARADD	0.871319	0.00254089	Schwann Cell	1.82933		SLC11A1	-0.0412787	0.951721	Schwann Cell	0.971793		IMP3	2.76163	0.234739	Schwann Cell	6.78163		PIK3R1	0.0469025	0.88417	Schwann Cell	1.03304
OAS3	0.518718	0.00257704	Schwann Cell	1.43268		TIE1	-0.0636654	0.951088	Schwann Cell	0.95683		PDP1	0.398456	0.235553	Schwann Cell	1.3181		MATN4	0.067884	0.891193	Schwann Cell	1.04818
KCNJ10	2.10253	0.003066	Schwann Cell	4.29462		ACKR4	-0.0885945	0.950979	Schwann Cell	0.940438		DPP10	1.68159	0.243089	Schwann Cell	3.20781		ARL4A	0.0432845	0.89583	Schwann Cell	1.03046
PMAIP1	0.270726	0.00338944	Schwann Cell	1.20642		IL10RA	-0.0529259	0.950909	Schwann Cell	0.963979		STK32A	2.52726	0.246946	Schwann Cell	5.76476		PXN	0.0433765	0.900481	Schwann Cell	1.03052
NR4A1	0.208023	0.00409683	Schwann Cell	1.1551		ENG	-0.0271302	0.945015	Schwann Cell	0.981371		NIPA1	2.46555	0.251649	Schwann Cell	5.52336		LRRC4	0.139726	0.901242	Schwann Cell	1.1017
C1QTNF6	0.911303	0.00588382	Schwann Cell	1.88074		H6PD	-0.0374595	0.938593	Schwann Cell	0.974369		AQP5	2.45345	0.254558	Schwann Cell	5.47726		CHML	0.0690304	0.905283	Schwann Cell	1.04901
ID4	0.215342	0.00809671	Schwann Cell	1.16098		CCND3	-0.0313179	0.930231	Schwann Cell	0.978526		SEMA4B	2.35717	0.259926	Schwann Cell	5.12364		COL11A1	0.0377723	0.913665	Schwann Cell	1.02653
ETS1	0.24553	0.0102724	Schwann Cell	1.18553		MPPED2	-0.0383389	0.92941	Schwann Cell	0.973776		PLEKHA7	2.37776	0.260849	Schwann Cell	5.19728		FRMD3	0.084358	0.915202	Schwann Cell	1.06022
MTSS1	0.2335	0.0153364	Schwann Cell	1.17568		RALGPS2	-0.0340892	0.927013	Schwann Cell	0.976648		PQLC2	1.5633	0.261373	Schwann Cell	2.95529		PLSCR4	0.0355606	0.916011	Schwann Cell	1.02496
GREM1	1.02167	0.0159341	Schwann Cell	2.03026		FAM167B	-0.118059	0.907965	Schwann Cell	0.921427		XYLT1	1.05715	0.262547	Schwann Cell	2.08082		CLEC3B	0.0477334	0.922791	Schwann Cell	1.03364
COTL1	0.181176	0.0211612	Schwann Cell	1.13381		CAMP	-0.176653	0.89945	Schwann Cell	0.884753		RPS6KA4	2.32121	0.263213	Schwann Cell	4.99751		NOTCH4	0.0821339	0.928094	Schwann Cell	1.05858
RAPSN	1.84819	0.0276177	Schwann Cell	3.60049		ID4	-0.0412497	0.89694	Schwann Cell	0.971813		TOX2	0.93434	0.26354	Schwann Cell	1.91102		IRF9	0.0305286	0.928932	Schwann Cell	1.02139
TSPAN5	0.229445	0.0336137	Schwann Cell	1.17238		2024-09-01	-0.158349	0.874991	Schwann Cell	0.89605		PIGO	1.55539	0.265511	Schwann Cell	2.93912		TRIM14	0.0959158	0.930959	Schwann Cell	1.06874
KLHL32	1.1693	0.0357479	Schwann Cell	2.24903		ADAMTS4	-0.163237	0.871021	Schwann Cell	0.893019		ZBTB25	1.53986	0.267875	Schwann Cell	2.90767		SERINC2	0.0674254	0.940366	Schwann Cell	1.04784
EGR2	0.175516	0.0437235	Schwann Cell	1.12937		CYTL1	-0.0943378	0.87072	Schwann Cell	0.936702		PXN	2.29865	0.267932	Schwann Cell	4.91999		PDK4	0.0788636	0.94267	Schwann Cell	1.05619
LYST	0.176577	0.051678	Schwann Cell	1.1302		GPR171	-0.243354	0.859041	Schwann Cell	0.844779		VGLL3	1.51658	0.269975	Schwann Cell	2.86112		ANGPTL4	0.0297709	0.946599	Schwann Cell	1.02085
SCN8A	1.78921	0.0524133	Schwann Cell	3.45626		THRSP	-0.242708	0.858835	Schwann Cell	0.845157		TOX	1.47128	0.28078	Schwann Cell	2.77268		CENPM	0.0459583	0.966388	Schwann Cell	1.03237
ENG	0.171156	0.0596382	Schwann Cell	1.12596		NAT14	-0.130968	0.843397	Schwann Cell	0.913219		ACKR1	2.13521	0.281051	Schwann Cell	4.39302		NDUFA4L2	0.0148753	0.966709	Schwann Cell	1.01036
ICAM1	0.15469	0.0609712	Schwann Cell	1.11318		RAPGEF5	-0.0709049	0.838218	Schwann Cell	0.952041		WIPF1	0.304794	0.282969	Schwann Cell	1.23524		IFIT2	0.0152979	0.970286	Schwann Cell	1.01066
CXXC5	0.143295	0.0692461	Schwann Cell	1.10442		CD28	-0.287856	0.831124	Schwann Cell	0.819119		HS3ST1	0.876511	0.286411	Schwann Cell	1.83593		MSMO1	0.0087088	0.978919	Schwann Cell	1.00605
PLXNB3	0.977957	0.0736997	Schwann Cell	1.96967		AQP4	-0.21122	0.830489	Schwann Cell	0.863807		POSTN	1.42385	0.291851	Schwann Cell	2.68301		CNN1	0.012132	0.980133	Schwann Cell	1.00844
ANKRD44	0.213343	0.0739535	Schwann Cell	1.15937		ADORA2A	-0.212847	0.829713	Schwann Cell	0.862833		C1QTNF1	0.316882	0.307121	Schwann Cell	1.24564		LIPC	0.0214503	0.984101	Schwann Cell	1.01498
ARHGAP19	0.370315	0.079853	Schwann Cell	1.29264		FAM102A	-0.0866895	0.809087	Schwann Cell	0.941681		ITGA4	0.343939	0.314964	Schwann Cell	1.26922		SLC2A3	0.000137374	0.99983	Schwann Cell	1.0001
MAP3K1	0.215383	0.0916927	Schwann Cell	1.16101		TNNT1	-0.326847	0.805919	Schwann Cell	0.797277		LRRC15	1.81861	0.317985	Schwann Cell	3.5274		SLC2A5	-0.00331647	0.99823	Schwann Cell	0.997704
BRSK2	0.250468	0.092079	Schwann Cell	1.18959		MAG	-0.2078	0.799898	Schwann Cell	0.865857		NPDC1	1.28094	0.321897	Schwann Cell	2.42997		LPAR2	-0.00773474	0.994202	Schwann Cell	0.994653
PPFIBP2	0.249138	0.092888	Schwann Cell	1.1885		B2M	-0.0600248	0.779727	Schwann Cell	0.959248		ITPRIPL1	1.03083	0.323883	Schwann Cell	2.0432		EFR3B	-0.016717	0.979237	Schwann Cell	0.988479
FST	0.321557	0.134107	Schwann Cell	1.24968		TSPAN5	-0.114803	0.777957	Schwann Cell	0.923508		CHIT1	1.03374	0.324125	Schwann Cell	2.04732		2024-09-06	-0.0135423	0.972351	Schwann Cell	0.990657
LRRC15	1.43312	0.180437	Schwann Cell	2.7003		STXBP1	-0.120694	0.775975	Schwann Cell	0.919745		TMEM209	1.26592	0.325539	Schwann Cell	2.40481		PPP1R12B	-0.0130527	0.969299	Schwann Cell	0.990993
CAPN5	0.166199	0.182361	Schwann Cell	1.1221		EARS2	-0.375386	0.773692	Schwann Cell	0.770899		RNASE1	0.336522	0.327441	Schwann Cell	1.26271		EMP1	-0.0141543	0.965471	Schwann Cell	0.990237
CENPI	0.87752	0.202187	Schwann Cell	1.83721		GATA2	-0.290603	0.762953	Schwann Cell	0.817561		EFR3B	1.72053	0.333124	Schwann Cell	3.29557		MFAP3L	-0.0178986	0.963327	Schwann Cell	0.98767
RPH3AL	0.401423	0.219545	Schwann Cell	1.32081		IL2RB	-0.404831	0.755161	Schwann Cell	0.755325		SLITRK2	0.997521	0.334817	Schwann Cell	1.99657		MIA	-0.04498	0.958879	Schwann Cell	0.969303
SLAMF9	1.45643	0.22386	Schwann Cell	2.74429		ADAMTS1	-0.102726	0.754038	Schwann Cell	0.931272		HYAL2	0.326975	0.340574	Schwann Cell	1.25438		KIF21B	-0.0301106	0.957499	Schwann Cell	0.979345
NNMT	0.0999678	0.226525	Schwann Cell	1.07175		RTKN	-0.133101	0.752525	Schwann Cell	0.911869		TFAP2C	1.1762	0.347288	Schwann Cell	2.25981		NEGR1	-0.0232568	0.955271	Schwann Cell	0.984009
ERBB4	0.224836	0.244751	Schwann Cell	1.16864		ZBTB37	-0.411155	0.749879	Schwann Cell	0.752021		DNMT3B	1.17398	0.347538	Schwann Cell	2.25633		PHACTR3	-0.0855569	0.953054	Schwann Cell	0.942421
TRIM63	0.142448	0.260844	Schwann Cell	1.10378		CCR6	-0.423246	0.742729	Schwann Cell	0.745745		FRMD4A	0.265995	0.348719	Schwann Cell	1.20247		DOCK11	-0.0315324	0.94953	Schwann Cell	0.97838
UPP1	0.0976233	0.266264	Schwann Cell	1.07001		AHCYL2	-0.179095	0.736782	Schwann Cell	0.883257		HMCN1	0.960625	0.349983	Schwann Cell	1.94615		PELO	-0.110731	0.938759	Schwann Cell	0.926118
SLC39A10	0.10479	0.3591	Schwann Cell	1.07534		GDPD5	-0.238897	0.736673	Schwann Cell	0.847393		RGMB	1.10025	0.370633	Schwann Cell	2.14392		SLC4A11	-0.0403039	0.938227	Schwann Cell	0.97245
GRIN3B	1.50061	0.385865	Schwann Cell	2.82963		SLC25A42	-0.247257	0.69893	Schwann Cell	0.842497		HILPDA	0.902097	0.370693	Schwann Cell	1.86878		MRVI1	-0.0310676	0.936092	Schwann Cell	0.978696
GLIPR2	0.0708013	0.400974	Schwann Cell	1.0503		NDC80	-0.512467	0.680496	Schwann Cell	0.701023		CHST12	0.361919	0.372811	Schwann Cell	1.28513		RHBDF1	-0.0293135	0.935322	Schwann Cell	0.979886
TTC39C	0.0951935	0.409332	Schwann Cell	1.06821		PPM1M	-0.244988	0.678544	Schwann Cell	0.843823		MPPED2	0.889129	0.375061	Schwann Cell	1.85206		ERBB4	-0.0982202	0.924343	Schwann Cell	0.934185
ENPP3	0.448194	0.416402	Schwann Cell	1.36433		INAFM1	-0.1661	0.655333	Schwann Cell	0.891249		ARHGAP22	0.372281	0.37914	Schwann Cell	1.2944		TPST1	-0.034434	0.919628	Schwann Cell	0.976415
P2RY1	0.130147	0.53102	Schwann Cell	1.09441		IRF9	-0.180164	0.64144	Schwann Cell	0.882603		DGCR2	1.0513	0.38431	Schwann Cell	2.0724		NOVA1	-0.11056	0.914856	Schwann Cell	0.926228
ST3GAL5	0.0519399	0.581165	Schwann Cell	1.03666		PODXL	-0.344285	0.6166	Schwann Cell	0.787698		VSTM4	1.37204	0.395293	Schwann Cell	2.58837		DND1	-0.100964	0.906185	Schwann Cell	0.93241
RSAD2	0.105715	0.585707	Schwann Cell	1.07603		P2RY10	-0.616111	0.610041	Schwann Cell	0.652427		ARHGEF6	0.331536	0.403872	Schwann Cell	1.25835		CCND3	-0.0411085	0.898282	Schwann Cell	0.971908
ADAMTS1	0.0424057	0.5984	Schwann Cell	1.02983		DLK1	-0.62898	0.600984	Schwann Cell	0.646634		NOTCH1	0.80869	0.40863	Schwann Cell	1.75162		TCHH	-0.0686327	0.8979	Schwann Cell	0.953541
MOXD1	0.148805	0.602183	Schwann Cell	1.10865		IGSF6	-0.364134	0.594279	Schwann Cell	0.776935		RHBDF1	0.960822	0.415795	Schwann Cell	1.94642		SV2C	-0.194185	0.889923	Schwann Cell	0.874067
GRIN1	0.688215	0.618125	Schwann Cell	1.61129		HAPLN3	-0.512059	0.567911	Schwann Cell	0.701221		DIP2A	0.947263	0.423504	Schwann Cell	1.92821		PRKCA	-0.0516723	0.888812	Schwann Cell	0.964817
THRSP	0.399225	0.618374	Schwann Cell	1.3188		TTC16	-0.677777	0.565105	Schwann Cell	0.625128		KCTD12	1.15281	0.448297	Schwann Cell	2.22346		RGS2	-0.0510262	0.881164	Schwann Cell	0.965249
BTLA	0.680628	0.621999	Schwann Cell	1.60284		BCL2	-0.227552	0.559471	Schwann Cell	0.854083		TENM3	0.236242	0.449251	Schwann Cell	1.17792		TMEM209	-0.0746334	0.879418	Schwann Cell	0.949583
NTN4	0.0518204	0.650444	Schwann Cell	1.03657		CRIP2	-0.207902	0.554605	Schwann Cell	0.865795		ARAP2	0.242763	0.465635	Schwann Cell	1.18326		XAF1	-0.0551806	0.877757	Schwann Cell	0.962474
BMP7	0.0996429	0.658975	Schwann Cell	1.07151		BAIAP3	-0.341317	0.552534	Schwann Cell	0.789321		PTAR1	1.83437	0.47773	Schwann Cell	3.56616		TPK1	-0.114401	0.854499	Schwann Cell	0.923766
PRCP	0.0317346	0.703434	Schwann Cell	1.02224		PLVAP	-0.544716	0.539253	Schwann Cell	0.685526		AKNAD1	1.83236	0.477979	Schwann Cell	3.56118		SREBF1	-0.0638246	0.852516	Schwann Cell	0.956724
RCVRN	0.242766	0.711299	Schwann Cell	1.18326		GIMAP6	-0.545158	0.539045	Schwann Cell	0.685316		PODXL	1.80563	0.481376	Schwann Cell	3.49583		MAG	-0.163809	0.845416	Schwann Cell	0.892665
PATL2	0.154896	0.71546	Schwann Cell	1.11334		CCSER1	-0.352674	0.53847	Schwann Cell	0.783131		SLC43A2	0.633966	0.496476	Schwann Cell	1.55182		PIK3R6	-0.165773	0.843384	Schwann Cell	0.891451
THBS4	0.0856911	0.758562	Schwann Cell	1.0612		DLL4	-0.727385	0.531339	Schwann Cell	0.603998		HS1BP3	0.959461	0.50377	Schwann Cell	1.94458		GDPD5	-0.0914023	0.83894	Schwann Cell	0.93861
DNAJB2	0.0120974	0.87958	Schwann Cell	1.00842		SEMA3C	-0.206936	0.518691	Schwann Cell	0.866375		PRADC1	1.59601	0.509712	Schwann Cell	3.02307		SEL1L3	-0.282078	0.836159	Schwann Cell	0.822405
RIMKLA	0.0249992	0.91262	Schwann Cell	1.01748		NOVA1	-0.442732	0.50662	Schwann Cell	0.73574		ABLIM3	0.4825	0.511674	Schwann Cell	1.39716		CRIP2	-0.0715756	0.831239	Schwann Cell	0.951598
APOA1	0.0183017	0.920517	Schwann Cell	1.01277		CDC14A	-0.37934	0.504364	Schwann Cell	0.768789		ASIC3	1.55849	0.515479	Schwann Cell	2.94546		PPL	-0.0800689	0.829716	Schwann Cell	0.946013
SLC5A3	0.00686915	0.936647	Schwann Cell	1.00477		CORO2B	-0.342548	0.501488	Schwann Cell	0.788647		CUBN	0.708401	0.519117	Schwann Cell	1.63399		LMAN2L	-0.082073	0.828217	Schwann Cell	0.944699
CASP7	0.00708755	0.948033	Schwann Cell	1.00492		RAB37	-0.773401	0.497894	Schwann Cell	0.585037		NLRC5	1.51845	0.522979	Schwann Cell	2.86483		DENND3	-0.138479	0.82345	Schwann Cell	0.908477
PARP12	-0.00180994	0.990724	Schwann Cell	0.998746		MRM1	-0.508879	0.492735	Schwann Cell	0.702768		MAP2	0.30446	0.525909	Schwann Cell	1.23496		CUBN	-0.195316	0.814549	Schwann Cell	0.873382
CNIH2	-0.0115149	0.981168	Schwann Cell	0.99205		PCSK9	-0.420144	0.489936	Schwann Cell	0.74735		CHSY3	1.47129	0.529714	Schwann Cell	2.7727		PTGER4	-0.0829738	0.81275	Schwann Cell	0.94411
XAF1	-0.00362158	0.975229	Schwann Cell	0.997493		NOTCH4	-0.795939	0.482636	Schwann Cell	0.575968		CASC3	1.45613	0.532257	Schwann Cell	2.74371		RBCK1	-0.0805569	0.806132	Schwann Cell	0.945693
NFE2L3	-0.0171567	0.958075	Schwann Cell	0.988178		HGF	-0.521471	0.48243	Schwann Cell	0.696661		FAM102A	0.681211	0.532407	Schwann Cell	1.60349		GRAP2	-0.332759	0.804466	Schwann Cell	0.794016
LIPC	-0.0332178	0.956711	Schwann Cell	0.977238		EXOSC2	-0.609034	0.482127	Schwann Cell	0.655636		NOTCH4	1.42382	0.537965	Schwann Cell	2.68295		KIFC1	-0.34437	0.796477	Schwann Cell	0.787652
PCBP4	-0.00512173	0.954713	Schwann Cell	0.996456		MTA2	-0.796509	0.481517	Schwann Cell	0.575741		GALNT15	0.345128	0.538481	Schwann Cell	1.27026		RGCC	-0.117749	0.794683	Schwann Cell	0.921625
DNMT3B	-0.0289405	0.952452	Schwann Cell	0.98014		RHOH	-0.825024	0.462952	Schwann Cell	0.564473		COL9A1	0.262977	0.539768	Schwann Cell	1.19995		FADS3	-0.106558	0.793662	Schwann Cell	0.928802
MEX3D	-0.00999957	0.94978	Schwann Cell	0.993093		STAC3	-0.549804	0.453512	Schwann Cell	0.683113		BEST1	1.38358	0.54507	Schwann Cell	2.60915		GAB1	-0.09196	0.790939	Schwann Cell	0.938247
TRIM14	-0.0150001	0.924359	Schwann Cell	0.989657		ZBTB25	-0.644618	0.451847	Schwann Cell	0.639662		MICALL2	0.37715	0.545876	Schwann Cell	1.29877		WDR83OS	-0.0858486	0.790016	Schwann Cell	0.94223
CRADD	-0.0203213	0.854463	Schwann Cell	0.986013		APOA1	-0.849089	0.446645	Schwann Cell	0.555135		BLCAP	1.35155	0.550059	Schwann Cell	2.55186		PDGFB	-0.151606	0.782378	Schwann Cell	0.900248
ASIC3	-0.0623141	0.826851	Schwann Cell	0.957727		CSF1	-0.407599	0.441304	Schwann Cell	0.753877		EFNA5	1.32967	0.554185	Schwann Cell	2.51345		TFPI2	-0.275422	0.779956	Schwann Cell	0.826209
NDST3	-0.360675	0.805754	Schwann Cell	0.7788		LYSMD2	-0.434615	0.436856	Schwann Cell	0.739891		CDNF	1.3093	0.558063	Schwann Cell	2.47822		CNIH2	-0.233358	0.776787	Schwann Cell	0.850652
CAPN3	-0.0336931	0.790173	Schwann Cell	0.976916		LMAN2L	-0.413802	0.431864	Schwann Cell	0.750643		GATA3	1.3112	0.558676	Schwann Cell	2.48149		COL14A1	-0.125005	0.768315	Schwann Cell	0.917001
DND1	-0.121392	0.772928	Schwann Cell	0.9193		GRIN1	-0.589315	0.415495	Schwann Cell	0.664659		SP140	1.20224	0.579635	Schwann Cell	2.30097		PRDM8	-0.392557	0.765495	Schwann Cell	0.761778
AIM2	-0.25776	0.733289	Schwann Cell	0.836386		CD3G	-0.894817	0.414924	Schwann Cell	0.537815		NIF3L1	0.733582	0.58501	Schwann Cell	1.66276		SNX29	-0.137921	0.762758	Schwann Cell	0.908828
TGFA	-0.135579	0.715282	Schwann Cell	0.910305		TMEM209	-0.456816	0.410907	Schwann Cell	0.728592		EARS2	1.16766	0.587053	Schwann Cell	2.24648		EDNRA	-0.114801	0.76086	Schwann Cell	0.92351
MLIP	-0.0669424	0.687761	Schwann Cell	0.954659		SGCD	-0.445493	0.395352	Schwann Cell	0.734333		S100A14	0.726011	0.590996	Schwann Cell	1.65406		CHMP4C	-0.160811	0.757518	Schwann Cell	0.894522
ABCG2	-0.0827108	0.631729	Schwann Cell	0.944282		DHCR24	-0.301747	0.388053	Schwann Cell	0.811269		LTBP4	0.216255	0.595313	Schwann Cell	1.16171		TUBB2B	-0.115029	0.745784	Schwann Cell	0.923364
IFIT2	-0.0607475	0.599845	Schwann Cell	0.958767		STAT4	-0.93773	0.385315	Schwann Cell	0.522053		NAT14	1.09662	0.602027	Schwann Cell	2.13852		DHCR24	-0.112408	0.743684	Schwann Cell	0.925043
XYLT1	-0.092523	0.55799	Schwann Cell	0.937881		SELP	-0.949231	0.378303	Schwann Cell	0.517909		NFATC3	0.459577	0.603542	Schwann Cell	1.37514		LDB3	-0.267683	0.742252	Schwann Cell	0.830653
NPY	-0.504093	0.533468	Schwann Cell	0.705103		ARHGEF16	-0.422852	0.373115	Schwann Cell	0.745949		VAX2	1.07375	0.607358	Schwann Cell	2.1049		SLC25A42	-0.207769	0.733022	Schwann Cell	0.865875
PLVAP	-0.519164	0.513958	Schwann Cell	0.697776		TPK1	-0.956177	0.372127	Schwann Cell	0.515421		MRRF	0.532446	0.607993	Schwann Cell	1.44638		IGFBP5	-0.115789	0.729108	Schwann Cell	0.922878
NID2	-0.133538	0.439435	Schwann Cell	0.911593		PLCG2	-0.579389	0.363987	Schwann Cell	0.669247		CDC14A	0.333251	0.612445	Schwann Cell	1.25985		RPGRIP1	-0.207883	0.715084	Schwann Cell	0.865807
ATP8A1	-0.15948	0.377325	Schwann Cell	0.895348		DNASE1L3	-0.97701	0.358944	Schwann Cell	0.508032		MRM1	1.04575	0.613947	Schwann Cell	2.06444		CLDN1	-0.190445	0.713997	Schwann Cell	0.876336
PIK3R6	-0.614724	0.363135	Schwann Cell	0.653055		LPXN	-0.504868	0.357833	Schwann Cell	0.704725		TEF	0.510263	0.620701	Schwann Cell	1.42431		TTC38	-0.171267	0.713215	Schwann Cell	0.888062
EXO1	-0.910901	0.306196	Schwann Cell	0.531853		PXN	-0.317235	0.347056	Schwann Cell	0.802607		LMAN2L	0.980419	0.630005	Schwann Cell	1.97304		SOX6	-0.163883	0.711964	Schwann Cell	0.892619
SQLE	-0.0981949	0.249489	Schwann Cell	0.934201		LY96	-0.677521	0.336448	Schwann Cell	0.625239		INAFM1	0.92448	0.64375	Schwann Cell	1.898		KCNS3	-0.242402	0.709976	Schwann Cell	0.845337
PARP8	-0.153481	0.238901	Schwann Cell	0.899078		BANK1	-1.02271	0.327801	Schwann Cell	0.49219		RBCK1	0.47068	0.644391	Schwann Cell	1.38576		PRCP	-0.169367	0.702861	Schwann Cell	0.889233
ATP10B	-0.209301	0.220206	Schwann Cell	0.864957		TFPI2	-1.02837	0.324681	Schwann Cell	0.490264		CLDN11	0.591933	0.6456	Schwann Cell	1.50727		SMOC1	-0.128518	0.700303	Schwann Cell	0.914771
AATK	-0.130547	0.217945	Schwann Cell	0.913485		CDH5	-0.805074	0.323105	Schwann Cell	0.572333		FRAS1	0.393691	0.649375	Schwann Cell	1.31375		SLC39A10	-0.133197	0.699598	Schwann Cell	0.911808
NAT14	-0.154726	0.208965	Schwann Cell	0.898303		ARHGAP4	-0.58385	0.313519	Schwann Cell	0.667181		SCN8A	0.899215	0.65107	Schwann Cell	1.86505		SLC5A3	-0.134229	0.684065	Schwann Cell	0.911157
TTC38	-0.147314	0.196987	Schwann Cell	0.90293		SLFN5	-0.447492	0.307367	Schwann Cell	0.733316		TPST2	0.896091	0.652114	Schwann Cell	1.86102		CHD7	-0.173299	0.676536	Schwann Cell	0.886812
HJURP	-1.43536	0.187337	Schwann Cell	0.369754		EFNA5	-0.358549	0.293105	Schwann Cell	0.779949		VEGFA	0.129312	0.653587	Schwann Cell	1.09377		SULF1	-0.141247	0.673318	Schwann Cell	0.906735
BCAS1	-0.220225	0.177085	Schwann Cell	0.858431		VSTM4	-0.570402	0.28968	Schwann Cell	0.673429		ASNS	0.315723	0.654003	Schwann Cell	1.24464		GATM	-0.180623	0.67177	Schwann Cell	0.882322
KRT14	-0.421882	0.162118	Schwann Cell	0.746451		SLC43A2	-0.674927	0.275593	Schwann Cell	0.626364		ST6GAL1	0.387267	0.656141	Schwann Cell	1.30791		ST3GAL5	-0.146913	0.669231	Schwann Cell	0.903181
HOXD8	-19.1971	0.15733	Schwann Cell	1.66374e-06		CXCL10	-0.870934	0.274582	Schwann Cell	0.546793		TBCC	0.229999	0.658974	Schwann Cell	1.17283		DKK2	-0.14064	0.668787	Schwann Cell	0.907117
EZR	-0.115303	0.149453	Schwann Cell	0.923188		HPGD	-1.11645	0.269959	Schwann Cell	0.461227		IRX2	0.845727	0.665292	Schwann Cell	1.79717		HSPH1	-0.14106	0.667253	Schwann Cell	0.906853
PLEKHM3	-0.546037	0.145082	Schwann Cell	0.684899		BATF	-1.13017	0.2621	Schwann Cell	0.456861		LAT	0.830474	0.670457	Schwann Cell	1.77827		EZR	-0.142062	0.66157	Schwann Cell	0.906223
EPAS1	-0.120869	0.128349	Schwann Cell	0.919633		CD36	-1.135	0.26197	Schwann Cell	0.455334		GPX3	0.338926	0.729482	Schwann Cell	1.26481		PLEKHM3	-0.204376	0.658553	Schwann Cell	0.867914
DPP10	-0.714851	0.127513	Schwann Cell	0.609268		UPP1	-0.785585	0.246257	Schwann Cell	0.580117		SGIP1	0.629436	0.731405	Schwann Cell	1.54696		WFDC1	-0.14905	0.65853	Schwann Cell	0.901844
SELP	-1.24624	0.119562	Schwann Cell	0.421544		NCAPH	-1.17558	0.23597	Schwann Cell	0.442706		TTC38	0.614738	0.736929	Schwann Cell	1.53128		WIF1	-0.21954	0.658098	Schwann Cell	0.858839
ADORA2A	-1.60604	0.115385	Schwann Cell	0.3285		ADGRF5	-0.930856	0.233472	Schwann Cell	0.524547		ARMC6	0.603349	0.740241	Schwann Cell	1.51924		SYT1	-0.31337	0.656396	Schwann Cell	0.80476
PELO	-0.14092	0.114407	Schwann Cell	0.906941		MEX3D	-0.419118	0.230865	Schwann Cell	0.747882		TMEM177	0.400231	0.741997	Schwann Cell	1.31972		TNFRSF11B	-0.207435	0.653999	Schwann Cell	0.866076
FADS1	-0.125623	0.109902	Schwann Cell	0.916608		FMO2	-1.1855	0.230605	Schwann Cell	0.439673		RGS16	0.094373	0.744043	Schwann Cell	1.0676		POLH	-0.557844	0.653545	Schwann Cell	0.679316
ITGB7	-0.466591	0.109034	Schwann Cell	0.723673		PTPN4	-0.561244	0.202796	Schwann Cell	0.677718		IFIT3	0.102419	0.749389	Schwann Cell	1.07357		MEGF6	-0.294323	0.646409	Schwann Cell	0.815455
TFAP2A	-0.141926	0.10811	Schwann Cell	0.906308		FOXO1	-0.412791	0.187441	Schwann Cell	0.751169		MFSD6	0.258863	0.75637	Schwann Cell	1.19654		MPPED2	-0.21945	0.645688	Schwann Cell	0.858893
CCND3	-0.133252	0.106737	Schwann Cell	0.911774		PRIM2	-0.802265	0.176914	Schwann Cell	0.573448		POLR2D	0.503453	0.775378	Schwann Cell	1.4176		AIF1L	-0.572725	0.643494	Schwann Cell	0.672346
MZB1	-0.526922	0.104951	Schwann Cell	0.694034		MMRN2	-1.29199	0.175208	Schwann Cell	0.408386		LRP8	0.50136	0.776593	Schwann Cell	1.41555		SNRK	-0.157846	0.639262	Schwann Cell	0.896362
NOTCH4	-0.177735	0.0944382	Schwann Cell	0.88409		IRF8	-0.749948	0.174138	Schwann Cell	0.594625		PTGIR	0.174361	0.781264	Schwann Cell	1.12846		2024-09-01	-0.207276	0.637402	Schwann Cell	0.866171
S100A1	-0.176246	0.0893521	Schwann Cell	0.885003		HELZ2	-0.713778	0.166094	Schwann Cell	0.609721		POLH	0.251915	0.793189	Schwann Cell	1.19079		MTHFD2L	-0.163514	0.636912	Schwann Cell	0.892848
SOCS1	-0.146539	0.0806505	Schwann Cell	0.903415		PARP8	-0.572565	0.164289	Schwann Cell	0.67242		GPR155	0.141522	0.808729	Schwann Cell	1.10307		IL6	-0.243753	0.636645	Schwann Cell	0.844545
CD36	-0.665148	0.0795862	Schwann Cell	0.630624		SEMA4B	-1.0444	0.162511	Schwann Cell	0.484846		SCGB3A1	0.174545	0.811764	Schwann Cell	1.12861		INSIG1	-0.158557	0.635831	Schwann Cell	0.895921
PRSS57	-1.80485	0.0753088	Schwann Cell	0.28621		IFIT3	-0.565549	0.16008	Schwann Cell	0.675698		SMARCD2	0.332523	0.842615	Schwann Cell	1.25921		ESRRA	-0.181751	0.635347	Schwann Cell	0.881633
WIF1	-0.250956	0.0700699	Schwann Cell	0.84034		WDR76	-1.32116	0.159705	Schwann Cell	0.400214		MX1	0.054321	0.852289	Schwann Cell	1.03837		STXBP1	-0.174807	0.634603	Schwann Cell	0.885886
STK10	-0.256449	0.0614847	Schwann Cell	0.837146		ANGPT2	-1.34032	0.153461	Schwann Cell	0.394932		CRADD	0.305974	0.853604	Schwann Cell	1.23625		XYLT1	-0.26164	0.623159	Schwann Cell	0.834139
IFI44L	-0.187769	0.060244	Schwann Cell	0.877962		SGIP1	-1.35271	0.147396	Schwann Cell	0.391557		ENPP2	0.0710429	0.859475	Schwann Cell	1.05048		HGF	-0.1691	0.622507	Schwann Cell	0.889397
IFIT1	-0.218264	0.0517572	Schwann Cell	0.859599		SPRY1	-0.531938	0.1465	Schwann Cell	0.691625		HERC6	0.136099	0.86558	Schwann Cell	1.09893		TOP2A	-0.314206	0.622161	Schwann Cell	0.804293
CHIT1	-1.89754	0.0501731	Schwann Cell	0.268401		SLC5A3	-0.450842	0.143217	Schwann Cell	0.731616		EPHA2	0.0481048	0.889621	Schwann Cell	1.03391		RSAD2	-0.317318	0.620748	Schwann Cell	0.80256
BCR	-0.223392	0.0432333	Schwann Cell	0.856549		S100A10	-0.438022	0.140157	Schwann Cell	0.738146		SNX18	0.223101	0.890329	Schwann Cell	1.16724		KLRD1	-0.617073	0.613859	Schwann Cell	0.651992
EFCC1	-1.33551	0.0371424	Schwann Cell	0.396252		ADGRL4	-0.954305	0.139266	Schwann Cell	0.51609		H6PD	0.132905	0.932625	Schwann Cell	1.0965		FGFR3	-0.174733	0.60974	Schwann Cell	0.885932
NDC80	-0.932062	0.0355817	Schwann Cell	0.524109		ITGAL	-1.38559	0.133887	Schwann Cell	0.382732		PRSS36	0.118036	0.93989	Schwann Cell	1.08526		HSPB1	-0.163003	0.605669	Schwann Cell	0.893164
FAS	-0.256978	0.0337198	Schwann Cell	0.836839		MAP3K1	-0.457331	0.131937	Schwann Cell	0.728332		XAF1	0.0376749	0.947133	Schwann Cell	1.02646		ARHGAP19	-0.371833	0.591348	Schwann Cell	0.7728
RPGRIP1	-2.04469	0.0276101	Schwann Cell	0.242375		STARD4	-0.5758	0.131624	Schwann Cell	0.670914		DNASE1L3	0.0731612	0.947305	Schwann Cell	1.05202		BLCAP	-0.199507	0.58682	Schwann Cell	0.870848
HDC	-20.4907	0.0266534	Schwann Cell	6.7871e-07		FHDC1	-1.10615	0.131233	Schwann Cell	0.464531		FAM167B	0.0368564	0.948373	Schwann Cell	1.02588		SCARA3	-0.185526	0.586814	Schwann Cell	0.879329
PI15	-20.4284	0.0255834	Schwann Cell	7.08673e-07		TRIM63	-0.972229	0.128754	Schwann Cell	0.509718		MOXD1	0.0368378	0.948403	Schwann Cell	1.02586		THSD7A	-0.205039	0.585387	Schwann Cell	0.867515
MMP12	-2.29257	0.025291	Schwann Cell	0.204112		THBS4	-0.981538	0.126182	Schwann Cell	0.50644		SNTB1	0.0954453	0.951055	Schwann Cell	1.06839		DEPDC7	-0.425699	0.58243	Schwann Cell	0.744478
NCAPH	-1.46643	0.0205675	Schwann Cell	0.361878		KCTD18	-0.776241	0.12573	Schwann Cell	0.583886		GATA2	0.036333	0.955266	Schwann Cell	1.0255		RALGPS2	-0.193307	0.582291	Schwann Cell	0.874598
ITPRIPL1	-0.967679	0.0203855	Schwann Cell	0.511328		USP6NL	-0.887023	0.125108	Schwann Cell	0.540729		MTHFD2L	0.0597427	0.968963	Schwann Cell	1.04228		VILL	-0.662417	0.580807	Schwann Cell	0.631819
PDZD7	-0.861607	0.0197055	Schwann Cell	0.550339		NLRC5	-1.13667	0.117783	Schwann Cell	0.454809		LRRC4	0.0560299	0.970853	Schwann Cell	1.0396		VEGFA	-0.192315	0.576105	Schwann Cell	0.8752
STAG3	-0.561175	0.0160233	Schwann Cell	0.67775		CAMK1D	-0.843642	0.114393	Schwann Cell	0.557235		NOVA1	0.0108996	0.973345	Schwann Cell	1.00758		SYT13	-0.386928	0.575212	Schwann Cell	0.764756
FGFBP3	-0.399909	0.0157898	Schwann Cell	0.757906		STRN4	-0.512343	0.114285	Schwann Cell	0.701083		P2RX7	0.0303277	0.977683	Schwann Cell	1.02124		LDLR	-0.187448	0.568701	Schwann Cell	0.878158
SH2D3C	-0.663231	0.0155624	Schwann Cell	0.631463		PPP1R1B	-1.47174	0.0995096	Schwann Cell	0.360547		KCNK5	0.0109145	0.978842	Schwann Cell	1.00759		DNAJB2	-0.195168	0.563129	Schwann Cell	0.873471
PCSK9	-20.7989	0.0150038	Schwann Cell	5.48165e-07		TSEN54	-0.692262	0.0840879	Schwann Cell	0.618883		SLC25A42	0.0314914	0.983497	Schwann Cell	1.02207		IRF1	-0.188196	0.562424	Schwann Cell	0.877702
ACER2	-2.16636	0.0142893	Schwann Cell	0.222771		VWF	-1.07643	0.0828216	Schwann Cell	0.474201		MZB1	0.00811961	0.994023	Schwann Cell	1.00564		PAG1	-0.246351	0.561898	Schwann Cell	0.843026
S100A2	-0.549285	0.0134202	Schwann Cell	0.683359		KIFC1	-1.22587	0.0824137	Schwann Cell	0.427541		HOXD8	0	1	Schwann Cell	1		TENM3	-0.194422	0.553523	Schwann Cell	0.873923
LFNG	-0.881123	0.010843	Schwann Cell	0.542945		CAPN3	-1.22615	0.0812229	Schwann Cell	0.427457		MMRN2	0	1	Schwann Cell	1		GJA4	-0.332787	0.548759	Schwann Cell	0.794001
ERCC6L	-20.9977	0.00873377	Schwann Cell	4.77604e-07		MTHFD2L	-1.24584	0.0747571	Schwann Cell	0.421661		ARL4C	-0.0158697	0.988192	Schwann Cell	0.98906		TAC1	-0.720221	0.542051	Schwann Cell	0.607005
TTC16	-21.18	0.00864761	Schwann Cell	4.20908e-07		SLA	-1.25722	0.0728765	Schwann Cell	0.418351		IGFBP6	-0.00548909	0.984422	Schwann Cell	0.996202		SORL1	-0.228645	0.541628	Schwann Cell	0.853436
MRM1	-0.525981	0.0084885	Schwann Cell	0.694487		PSTPIP1	-1.25831	0.0723781	Schwann Cell	0.418033		BANP	-0.100023	0.945427	Schwann Cell	0.933018		TNFRSF1B	-0.31135	0.535625	Schwann Cell	0.805887
ECM1	-0.28225	0.0072654	Schwann Cell	0.822308		PTCH2	-1.56076	0.0713353	Schwann Cell	0.338973		SPRY1	-0.0372856	0.909395	Schwann Cell	0.974487		ATP8A1	-0.225505	0.521699	Schwann Cell	0.855296
AGT	-0.377563	0.00662168	Schwann Cell	0.769737		SOX9	-0.676337	0.0711573	Schwann Cell	0.625752		MICAL1	-0.0727279	0.88464	Schwann Cell	0.950838		EGFL7	-0.261972	0.521512	Schwann Cell	0.833947
SLC26A7	-1.51835	0.00628198	Schwann Cell	0.349085		HYAL2	-0.817105	0.0674841	Schwann Cell	0.56758		THY1	-0.116816	0.862045	Schwann Cell	0.92222		NFATC3	-0.247441	0.518523	Schwann Cell	0.84239
BAG3	-0.22458	0.0055309	Schwann Cell	0.855844		GMFG	-0.6654	0.0661136	Schwann Cell	0.630514		TRIB2	-0.0514437	0.8597	Schwann Cell	0.96497		CAMP	-0.581027	0.513592	Schwann Cell	0.668488
CCL8	-0.659303	0.00535829	Schwann Cell	0.633184		GALNT15	-1.59399	0.0627361	Schwann Cell	0.331254		CAPN3	-0.122719	0.854809	Schwann Cell	0.918455		EDN3	-0.224438	0.512679	Schwann Cell	0.855929
LZTS1	-0.349499	0.00472359	Schwann Cell	0.784856		PECAM1	-1.13504	0.0621689	Schwann Cell	0.455324		TPK1	-0.275543	0.842131	Schwann Cell	0.826139		STC1	-0.273902	0.5112	Schwann Cell	0.827079
RAB37	-0.961966	0.00418009	Schwann Cell	0.513357		HMCN1	-1.61668	0.0561455	Schwann Cell	0.326085		VWA5A	-0.297292	0.828081	Schwann Cell	0.813778		GJC2	-0.445115	0.511061	Schwann Cell	0.734526
HELZ2	-0.253462	0.00398926	Schwann Cell	0.838881		POSTN	-1.34511	0.0468738	Schwann Cell	0.393625		IL16	-0.110267	0.824068	Schwann Cell	0.926416		MFAP5	-0.228189	0.510001	Schwann Cell	0.853706
BANK1	-1.73051	0.00303282	Schwann Cell	0.301346		SEMA4D	-0.776998	0.0421402	Schwann Cell	0.58358		SFXN1	-0.227727	0.819871	Schwann Cell	0.85398		MLLT6	-0.231379	0.507558	Schwann Cell	0.85182
ZBTB37	-0.398643	0.0029686	Schwann Cell	0.758572		PTAR1	-0.666218	0.0411573	Schwann Cell	0.630156		TNFSF10	-0.0775446	0.812472	Schwann Cell	0.947669		MAP2	-0.291215	0.482306	Schwann Cell	0.817213
THBS1	-0.277802	0.00247746	Schwann Cell	0.824847		APOLD1	-1.39793	0.036303	Schwann Cell	0.379474		EPHA4	-0.326688	0.809785	Schwann Cell	0.797365		RAPGEF5	-0.339941	0.47784	Schwann Cell	0.790074
POLH	-0.56065	0.0024185	Schwann Cell	0.677996		IGFBP5	-0.662119	0.0362422	Schwann Cell	0.631949		LYSMD2	-0.329804	0.808605	Schwann Cell	0.795644		SOCS1	-0.242889	0.469821	Schwann Cell	0.845051
PSMB8	-0.250738	0.00224768	Schwann Cell	0.840466		SREBF1	-0.641776	0.0332985	Schwann Cell	0.640923		AGAP3	-0.362788	0.786985	Schwann Cell	0.777661		PRKCQ	-0.330041	0.46472	Schwann Cell	0.795514
DHRS13	-0.693107	0.00217589	Schwann Cell	0.61852		TMEM243	-0.882656	0.0294356	Schwann Cell	0.542368		HJURP	-0.385896	0.771763	Schwann Cell	0.765303		LRRC32	-0.364613	0.46443	Schwann Cell	0.776677
NR4A2	-0.243062	0.00216579	Schwann Cell	0.84495		CD3D	-1.76921	0.0287104	Schwann Cell	0.29337		CENPI	-0.410084	0.75666	Schwann Cell	0.75258		FCHO1	-0.850751	0.44971	Schwann Cell	0.554496
CHAD	-21.6627	0.00170627	Schwann Cell	3.01207e-07		ARHGAP24	-1.10815	0.0252425	Schwann Cell	0.463888		HELZ2	-0.140509	0.750338	Schwann Cell	0.907199		TMEM177	-0.502525	0.448978	Schwann Cell	0.70587
AUTS2	-0.34891	0.00162428	Schwann Cell	0.785177		HS3ST1	-0.83262	0.0245783	Schwann Cell	0.561509		STC1	-0.223607	0.709987	Schwann Cell	0.856422		WARS	-0.292925	0.448055	Schwann Cell	0.816245
NTRK3	-0.381034	0.00152935	Schwann Cell	0.767887		CTNNAL1	-1.79266	0.0242925	Schwann Cell	0.28864		SLC39A10	-0.114615	0.704465	Schwann Cell	0.923629		ACKR4	-0.668778	0.439166	Schwann Cell	0.629039
CD83	-0.268574	0.00146762	Schwann Cell	0.83014		DOCK11	-1.3043	0.0237991	Schwann Cell	0.404917		OAS3	-0.316641	0.693714	Schwann Cell	0.802937		COL1A1	-0.254506	0.437547	Schwann Cell	0.838274
SCN3A	-1.31019	0.00123022	Schwann Cell	0.403268		LYVE1	-1.48309	0.0225583	Schwann Cell	0.357721		RGS9	-0.240525	0.688119	Schwann Cell	0.846437		COL16A1	-0.261824	0.428958	Schwann Cell	0.834033
PRX	-0.434523	0.00121798	Schwann Cell	0.739938		C1QB	-0.825025	0.0218274	Schwann Cell	0.564472		NR4A1	-0.123138	0.661245	Schwann Cell	0.918188		PTTG1	-0.40621	0.427942	Schwann Cell	0.754603
PQLC2	-0.473671	0.000873652	Schwann Cell	0.72013		SMAP2	-0.931378	0.020209	Schwann Cell	0.524357		ACP5	-0.417604	0.658741	Schwann Cell	0.748667		TNFAIP6	-0.366936	0.416204	Schwann Cell	0.775428
MCOLN2	-1.12374	0.00081453	Schwann Cell	0.458903		ENPP2	-1.22334	0.0194969	Schwann Cell	0.42829		SEMA4D	-0.146172	0.655504	Schwann Cell	0.903645		OVOL1	-0.899784	0.41577	Schwann Cell	0.535967
SEMA4D	-0.447689	0.000809719	Schwann Cell	0.733217		ACAP3	-0.774095	0.01919	Schwann Cell	0.584755		MLLT6	-0.431843	0.645842	Schwann Cell	0.741314		PLP2	-0.277213	0.415445	Schwann Cell	0.825184
CENPM	-1.08742	0.000682986	Schwann Cell	0.470601		SEMA3D	-1.51469	0.0184044	Schwann Cell	0.349973		RSAD2	-0.296291	0.642124	Schwann Cell	0.814343		CASC3	-0.288903	0.415164	Schwann Cell	0.818524
LPAR6	-0.322122	0.000670845	Schwann Cell	0.799892		TFAP2A	-0.726847	0.018197	Schwann Cell	0.604223		TRIB3	-0.593276	0.636137	Schwann Cell	0.662836		DDIT4	-0.281631	0.409426	Schwann Cell	0.822661
IMP3	-0.277944	0.000479543	Schwann Cell	0.824766		BANP	-1.09604	0.0178035	Schwann Cell	0.467799		IGSF1	-0.446049	0.63437	Schwann Cell	0.73405		KRT14	-0.270266	0.406051	Schwann Cell	0.829167
LZTR1	-0.448959	0.000463949	Schwann Cell	0.732571		CD163L1	-1.85969	0.0176299	Schwann Cell	0.275536		ID4	-0.138444	0.612867	Schwann Cell	0.908498		ABCA6	-0.926981	0.399358	Schwann Cell	0.525958
COL11A2	-1.05075	0.000443714	Schwann Cell	0.482716		PPFIBP2	-0.881188	0.0161523	Schwann Cell	0.54292		TMC8	-0.634924	0.609192	Schwann Cell	0.643975		HHATL	-0.553646	0.399373	Schwann Cell	0.681296
BST2	-0.297801	0.000345446	Schwann Cell	0.813491		DIP2A	-0.870096	0.0151582	Schwann Cell	0.54711		TSLP	-0.634686	0.605768	Schwann Cell	0.644081		KCNK5	-0.450987	0.399095	Schwann Cell	0.731542
SLC9A3R1	-0.297799	0.000309519	Schwann Cell	0.813493		SPPL3	-0.760497	0.0139168	Schwann Cell	0.590293		CRABP1	-0.640651	0.60117	Schwann Cell	0.641424		PCSK9	-0.934393	0.39373	Schwann Cell	0.523262
LY9	-2.33231	0.000285387	Schwann Cell	0.198566		SLC15A3	-1.19449	0.0135836	Schwann Cell	0.43694		CD9	-0.277141	0.594873	Schwann Cell	0.825225		ESAM	-0.516689	0.393	Schwann Cell	0.698974
BMP2	-0.62705	0.000205274	Schwann Cell	0.647499		ASNS	-1.39513	0.0121557	Schwann Cell	0.38021		PTTG1	-0.219835	0.583088	Schwann Cell	0.858664		GREM1	-0.561829	0.39188	Schwann Cell	0.677443
TNNT1	-22.0379	0.000192404	Schwann Cell	2.32231e-07		GRASP	-0.820037	0.00968003	Schwann Cell	0.566427		SOX9	-0.669157	0.580993	Schwann Cell	0.628874		NTRK3	-0.309119	0.389547	Schwann Cell	0.807134
TOP2A	-1.23172	0.000158759	Schwann Cell	0.42581		IFIH1	-1.25288	0.00809398	Schwann Cell	0.419611		BTLA	-0.675818	0.578186	Schwann Cell	0.625977		DNMT3B	-0.733092	0.385946	Schwann Cell	0.601613
NLRC5	-0.7847	0.000102283	Schwann Cell	0.580473		B3GALT5	-1.97627	0.00770412	Schwann Cell	0.254145		SLC4A11	-0.321277	0.556677	Schwann Cell	0.800361		SH2D3C	-0.631369	0.385395	Schwann Cell	0.645564
TTR	-0.408069	9.1059e-05	Schwann Cell	0.753631		STC1	-1.9975	0.00735247	Schwann Cell	0.250434		OPTN	-0.19279	0.543779	Schwann Cell	0.874912		LZTR1	-0.315142	0.385278	Schwann Cell	0.803772
CD244	-2.96192	8.72346e-05	Schwann Cell	0.128343		LIMD2	-1.07775	0.00715039	Schwann Cell	0.473767		ZC3HAV1	-0.273037	0.535735	Schwann Cell	0.827576		CEMIP	-0.389231	0.380997	Schwann Cell	0.763536
POSTN	-2.14629	7.3427e-05	Schwann Cell	0.225893		RSAD2	-1.47107	0.00687683	Schwann Cell	0.360715		ATP6V1C2	-0.78761	0.499862	Schwann Cell	0.579303		CAPN5	-0.345616	0.380165	Schwann Cell	0.786972
FAM167B	-0.689092	2.75248e-05	Schwann Cell	0.620244		S100A6	-0.760814	0.00623344	Schwann Cell	0.590163		KIF20B	-0.272621	0.499844	Schwann Cell	0.827814		MATK	-0.745679	0.376891	Schwann Cell	0.596387
CXCR6	-3.21947	1.40842e-05	Schwann Cell	0.10736		LRRC32	-2.03251	0.00585769	Schwann Cell	0.244429		PLEKHM3	-0.805633	0.488313	Schwann Cell	0.572111		NAT14	-0.362389	0.372013	Schwann Cell	0.777875
TMC8	-1.3402	1.24786e-05	Schwann Cell	0.394967		GATA3	-2.03426	0.00544151	Schwann Cell	0.244133		NEGR1	-0.429998	0.484299	Schwann Cell	0.742263		ARMC6	-0.478012	0.368088	Schwann Cell	0.717966
CHSY3	-1.38577	8.63877e-06	Schwann Cell	0.382686		WAS	-2.04411	0.0052619	Schwann Cell	0.242471		UPP1	-0.433403	0.480698	Schwann Cell	0.740513		IL1RN	-0.975056	0.367446	Schwann Cell	0.50872
RASGEF1B	-0.417346	6.85744e-06	Schwann Cell	0.748801		PIK3IP1	-0.978883	0.00527531	Schwann Cell	0.507373		ADORA2A	-0.31827	0.464273	Schwann Cell	0.802031		DIP2A	-0.367621	0.36623	Schwann Cell	0.77506
SERPINH1	-0.362395	6.51994e-06	Schwann Cell	0.777872		TEF	-0.917266	0.00513442	Schwann Cell	0.529511		COL12A1	-0.213155	0.456473	Schwann Cell	0.862649		ATG10	-0.327968	0.357638	Schwann Cell	0.796658
RGS9	-0.919785	6.46982e-06	Schwann Cell	0.528588		ARSI	-1.51694	0.00466029	Schwann Cell	0.349426		TMEM140	-0.42606	0.452271	Schwann Cell	0.744292		FRMD4A	-0.30845	0.354542	Schwann Cell	0.807509
P2RY10	-2.66815	5.08886e-06	Schwann Cell	0.157329		SORL1	-0.861094	0.00409006	Schwann Cell	0.550535		ABCA9	-0.384241	0.447798	Schwann Cell	0.766182		EXOSC2	-0.423028	0.350229	Schwann Cell	0.745857
PRSS36	-1.67223	4.91075e-06	Schwann Cell	0.313768		CASC3	-0.910234	0.00398037	Schwann Cell	0.532099		ACAP3	-0.925057	0.406957	Schwann Cell	0.52666		DGCR2	-0.316932	0.350078	Schwann Cell	0.802775
AIF1L	-0.592849	4.40773e-06	Schwann Cell	0.663032		TRIM14	-2.08017	0.00371907	Schwann Cell	0.236486		APOA1	-0.937916	0.400478	Schwann Cell	0.521986		FOXO1	-0.322671	0.349925	Schwann Cell	0.799588
RASGRP1	-1.62304	3.84635e-06	Schwann Cell	0.32465		BIN2	-1.7458	0.00342269	Schwann Cell	0.298168		IL27RA	-0.970216	0.381083	Schwann Cell	0.51043		B3GNT5	-1.01282	0.343093	Schwann Cell	0.495577
DLK1	-2.37271	3.34844e-06	Schwann Cell	0.193083		TSPAN13	-0.90209	0.00311332	Schwann Cell	0.535111		HHATL	-0.65379	0.366061	Schwann Cell	0.635609		FAS	-0.533814	0.337403	Schwann Cell	0.690726
DENND1C	-1.79779	3.13023e-06	Schwann Cell	0.287616		PIGO	-1.44567	0.00303079	Schwann Cell	0.367122		PTPN4	-0.380872	0.346574	Schwann Cell	0.767973		RPL39L	-0.425813	0.334634	Schwann Cell	0.744419
TXK	-3.30428	3.01385e-06	Schwann Cell	0.101231		COL14A1	-1.77121	0.00276736	Schwann Cell	0.292962		STXBP1	-0.295771	0.34635	Schwann Cell	0.814637		CCL2	-0.357634	0.332005	Schwann Cell	0.780443
LST1	-0.48827	3.02987e-06	Schwann Cell	0.712879		ARRDC3	-0.895732	0.00260309	Schwann Cell	0.537474		RAB37	-1.04027	0.337133	Schwann Cell	0.486236		PRKCB	-0.349694	0.331571	Schwann Cell	0.784751
GMFG	-0.496982	2.88853e-06	Schwann Cell	0.708588		DENND3	-1.4679	0.00249504	Schwann Cell	0.361508		KRT7	-1.04728	0.330557	Schwann Cell	0.483879		ANGPTL7	-0.541928	0.331232	Schwann Cell	0.686852
PTPN4	-0.556623	2.84517e-06	Schwann Cell	0.679892		FOXJ1	-2.14177	0.00232489	Schwann Cell	0.226601		GRASP	-0.297809	0.291587	Schwann Cell	0.813487		STAC3	-1.03424	0.328235	Schwann Cell	0.488272
SH3BP5	-0.379213	2.54252e-06	Schwann Cell	0.768857		FGL2	-1.01222	0.00222942	Schwann Cell	0.495781		NUAK2	-0.868689	0.289895	Schwann Cell	0.547644		ERAP1	-0.379085	0.322783	Schwann Cell	0.768925
EARS2	-0.845619	2.43116e-06	Schwann Cell	0.556472		ANXA1	-0.958651	0.00221794	Schwann Cell	0.514538		PRIM2	-1.13798	0.27371	Schwann Cell	0.454396		HJURP	-0.458844	0.32252	Schwann Cell	0.727569
KIF21B	-2.68069	1.75448e-06	Schwann Cell	0.155966		ARRB2	-1.23607	0.00211588	Schwann Cell	0.424528		CYTL1	-0.351759	0.26804	Schwann Cell	0.783628		ENDOD1	-0.324346	0.321187	Schwann Cell	0.79866
LMAN2L	-0.537759	1.64286e-06	Schwann Cell	0.68884		FRAT1	-2.16231	0.00186182	Schwann Cell	0.223398		WDR76	-0.780188	0.265526	Schwann Cell	0.582291		NR4A3	-0.355962	0.314726	Schwann Cell	0.781349
PTAR1	-0.430164	1.33472e-06	Schwann Cell	0.742178		RIMKLA	-22.6255	0.0016991	Schwann Cell	1.54544e-07		FMO2	-0.909117	0.263207	Schwann Cell	0.532511		RPH3AL	-1.05719	0.31457	Schwann Cell	0.480567
MMRN1	-3.29329	1.02747e-06	Schwann Cell	0.102005		NIPA1	-1.24642	0.00181557	Schwann Cell	0.421492		EBF1	-1.21952	0.232209	Schwann Cell	0.429425		HELZ2	-0.448378	0.304001	Schwann Cell	0.732866
KCP	-1.42097	9.81673e-07	Schwann Cell	0.37346		LAPTM5	-22.8564	0.00158586	Schwann Cell	1.31682e-07		TNNC1	-0.747589	0.180853	Schwann Cell	0.595598		KHDRBS3	-0.367307	0.300078	Schwann Cell	0.775228
TMEM41A	-0.473089	9.83509e-07	Schwann Cell	0.72042		FERMT3	-1.83713	0.00150488	Schwann Cell	0.279878		MAP3K1	-0.635169	0.177715	Schwann Cell	0.643865		KLHL32	-1.08397	0.298071	Schwann Cell	0.47173
GADD45B	-0.290127	8.35573e-07	Schwann Cell	0.81783		PADI2	-2.2079	0.0014342	Schwann Cell	0.216449		MLPH	-0.837802	0.166075	Schwann Cell	0.559495		ADAP1	-0.664044	0.29555	Schwann Cell	0.631107
TNFSF8	-2.78458	7.18974e-07	Schwann Cell	0.145131		PCP4	-0.956988	0.0014438	Schwann Cell	0.515131		RPH3AL	-21.4023	0.158674	Schwann Cell	3.60803e-07		DCN	-0.358694	0.294333	Schwann Cell	0.77987
OLFML3	-0.395222	6.34456e-07	Schwann Cell	0.760372		DOCK10	-1.85569	0.00125333	Schwann Cell	0.276301		SYTL1	-0.848155	0.15713	Schwann Cell	0.555495		KCNJ10	-1.09271	0.29292	Schwann Cell	0.46888
KIFC1	-2.07985	6.10104e-07	Schwann Cell	0.236539		CENPI	-22.7463	0.0011219	Schwann Cell	1.42129e-07		SERPINH1	-0.385764	0.153375	Schwann Cell	0.765373		PLAUR	-0.757223	0.279657	Schwann Cell	0.591634
EREG	-1.68072	6.01536e-07	Schwann Cell	0.311927		NEB	-22.8046	0.000989538	Schwann Cell	1.36496e-07		BTG1	-0.392541	0.149173	Schwann Cell	0.761787		H6PD	-0.443367	0.273783	Schwann Cell	0.735416
ATG10	-0.539664	5.94068e-07	Schwann Cell	0.687931		TTYH1	-1.19427	0.00107877	Schwann Cell	0.437007		SCN3A	-1.39501	0.14689	Schwann Cell	0.380241		ASPH	-0.359817	0.27094	Schwann Cell	0.779263
CHST12	-0.442835	5.82648e-07	Schwann Cell	0.735688		SLAMF7	-22.9557	0.000951262	Schwann Cell	1.22927e-07		PRKCB	-1.39747	0.145967	Schwann Cell	0.379594		THY1	-0.572762	0.270194	Schwann Cell	0.672328
CD163L1	-3.4633	4.52758e-07	Schwann Cell	0.0906657		BTLA	-23.0292	0.000914699	Schwann Cell	1.16822e-07		MAFB	-0.963586	0.145949	Schwann Cell	0.512781		SLC44A2	-0.380554	0.264334	Schwann Cell	0.768143
[truncated: 11,512 more rows]

## Sheet: lung
LUNG SC2SN
[truncated: 25 more rows]
